# Supplementary material for: Metabolic characterization and metabolism-score of tumor to predict the prognosis in prostate cancer
Source: Sci Rep. 2021 Nov 18;11:22486. doi: 10.1038/s41598-021-01140-6 (PMC8602249; doi:10.1038/s41598-021-01140-6)
Supplement: Supplementary file 11 — Supplementary Table 1. [file 41598_2021_1140_MOESM11_ESM.xlsx]

## Sheet: Summary
Databases	The number of patients	The number of samples	Patients with DFS information	The type of datasets
GSE54460	106	106	100	RNA-seq
GSE70768	111	111	111	Array-express
GSE116918	248	248	248	Array-express
DKFZ	95	118	82	RNA-seq
MSKCC	150	150	140	Array-express
TCGA-PRAD	495	499	484	RNA-seq
Total	1205	1232	1165	6

## Sheet: TCGA
Clinical parameters	Variable	n(total=495)	Percentages(%)
Age (years)	<60	201	0.4061
	>=60	294	0.5939
T/N grade	T2	187	0.3778
	T3	291	0.5879
	T4	10	0.0202
	unknow (T stage)	7	0.0141
	N0	344	0.6949
	N1	78	0.1576
	unknow (N stage)	73	0.1475
Gleason score	6	46	0.0929
	7	246	0.497
	8	63	0.1273
	9&10	141	0.2848
Survival status	Recurrence	90	0.1818
	No recurrence	394	0.796
	unknow	11	0.0222

## Sheet: GSE54460
Clinical parameters	Variable	n(total=106)	Percentages(%)
Age (years)	<60	45	0.4245
	>=60	61	0.5755
T/N grade	T1	14	0.1321
	T2	73	0.6887
	T3	17	0.1604
	T4	1	0.1603
	unknow (T stage)	1	0.0094
	N0	38	0.3585
	N1	0	0
	unknow (N stage)	68	0.6415
Gleason score	5&6	65	0.6132
	7	80	0.7547
	8	10	0.0943
	9&10	5	0.0472
Survival status	Recurrence	49	0.4923
	No recurrence	51	0.4811
	unknow	6	0.0566

## Sheet: GSE70768
Clinical parameters	Variable	n(total=111)	Percentages(%)
Age (years)	<60	43	0.3871
	>=60	68	0.6126
T/N grade	T1	61	0.5495
	T2	34	0.3063
	T3	16	0.1441
	N0	39	0.3514
	N1	2	0.018
	unknow (N stage)	70	0.6306
Gleason score	6	17	0.1532
	7	85	0.7658
	8	8	0.0721
	9	1	0.009
Survival status	Recurrence	19	0.1712
	No recurrence	92	0.8288
	unknow	0	0

## Sheet: GSE116918
Clinical parameters	Variable	n(total=248)	Percentages(%)
Age (years)	<60	29	0.1169
	>=60	219	0.8831
T/N grade	T1	51	0.2056
	T2	76	0.3065
	T3	92	0.371
	T4	4	0.0161
	unknow (T stage)	25	0.1008
Gleason score	6	42	0.1694
	7	99	0.3992
	8	52	0.2097
	9&10	55	0.2218
Survival status	Recurrence	56	0.2258
	No recurrence	192	0.7742
	unknow	0	0

## Sheet: MSKCC
Clinical parameters	Variable	n(total=150)	Percentages(%)
Age (years)	<60	93	0.62
	>=60	57	0.38
T/N grade	T2	86	0.5733
	T3	47	0.3133
	T4	8	0.0533
	unknow (T stage)	9	0.06
	N0	105	0.7
	N1	16	0.1067
	unknow (N stage)	29	0.1933
Gleason score	6	41	0.2733
	7	76	0.5067
	8	11	0.0733
	9&10	11	0.0733
	unknow	11	0.0733
Survival status	Recurrence	36	0.24
	No recurrence	104	0.6933
	unknow	10	0.0667

## Sheet: DKFZ
Clinical parameters	Variable	n(total=95)	Percentages(%)
Age (years)	<60	95	1
	>=60	0	0
T/N grade	T2	62	0.6526
	T3	28	0.2947
	T4	3	0.0316
	unknow (T stage)	2	0.0211
Gleason score	6	13	0.1368
	7	68	0.7158
	8	1	0.0105
	9&10	13	0.1368
Survival status	Recurrence	18	0.1895
	No recurrence	64	0.6737
	unknow	13	0.1368
