# Supplementary material for: Metabolic characterization and metabolism-score of tumor to predict the prognosis in prostate cancer
Source: Sci Rep. 2021 Nov 18;11:22486. doi: 10.1038/s41598-021-01140-6 (PMC8602249; doi:10.1038/s41598-021-01140-6)
Supplement: Supplementary file 13 — Supplementary Table 3. [file 41598_2021_1140_MOESM13_ESM.xlsx]

## Sheet: Sheet1
Metabolic pathways	HR	HR.95L	HR.95H	Univariate cox p-value	(K-M) p-value
FRUCTOSE_AND_MANNOSE	0.67995	0.0115406	40.0612	0.852855	1.7248e-05
GALACTOSE	0.866325	0.0156082	48.085	0.944175	0.00255373
ASCORBATE_AND_ALDARATE	0.00390267	0.00029595	0.051464	2.50328e-05	1.05408e-05
FATTY_ACID	0.00223056	0.000173393	0.0286943	2.80503e-06	1.38387e-06
PURINE	46018.7	41.7895	5.06758e+07	0.00266048	2.07174e-06
PYRIMIDINE	26313.7	268.322	2.58053e+06	1.36057e-05	2.54226e-08
ALANINE_ASPARTATE_AND_GLUTAMATE	120.376	2.19831	6591.58	0.0189943	0.00051138
GLYCINE_SERINE_AND_THREONINE	2.56336	0.0819104	80.2193	0.592107	5.34606e-05
CYSTEINE_AND_METHIONINE	0.0909016	0.000726898	11.3676	0.330391	0.0573934
ARGININE_AND_PROLINE	0.000166045	8.90873e-07	0.0309482	0.00110261	1.40394e-06
HISTIDINE	0.000308215	8.78948e-06	0.010808	8.40883e-06	9.94213e-08
TYROSINE	0.000713329	1.40318e-05	0.0362632	0.000300612	4.2015e-08
PHENYLALANINE	0.686213	0.0369517	12.7434	0.80056	0.0194025
TRYPTOPHAN	0.000128666	2.29487e-06	0.00721394	1.29742e-05	0.000156703
BETA_ALANINE	0.00230206	0.000221605	0.023914	3.65588e-07	5.29973e-07
TAURINE_AND_HYPOTAURINE	0.0705149	0.00985762	0.504417	0.00824993	0.00103428
SELENOAMINO_ACID	0.024421	0.00115244	0.517498	0.017182	0.000236783
GLUTATHIONE	0.00422872	0.000205649	0.0869544	0.000395267	5.89784e-07
STARCH_AND_SUCROSE	0.0729243	0.00235524	2.25792	0.134927	0.00539806
AMINO_SUGAR_AND_NUCLEOTIDE_SUGAR	0.00105878	2.51995e-05	0.0444856	0.000328172	9.86387e-05
GLYCEROLIPID	21.841	0.0892738	5343.46	0.271784	0.0147402
INOSITOL_PHOSPHATE	0.454818	0.00152246	135.871	0.786446	0.0278227
GLYCEROPHOSPHOLIPID	596.008	0.547472	648847	0.0732762	0.00184241
ETHER_LIPID	0.838863	0.0177581	39.6264	0.92882	0.0272493
ARACHIDONIC_ACID	0.000152545	4.25835e-06	0.00546455	1.48562e-06	1.35832e-07
LINOLEIC_ACID	0.173256	0.00742067	4.04514	0.27547	0.0670314
ALPHA_LINOLENIC_ACID	0.214268	0.0157694	2.91138	0.24718	0.0063406
SPHINGOLIPID	1.12723	0.0157645	80.6012	0.956159	0.230864
PYRUVATE	0.00225449	6.72783e-05	0.075548	0.000670092	0.000348347
GLYOXYLATE_AND_DICARBOXYLATE	5.14487	0.228587	115.797	0.302533	0.0048227
PROPANOATE	0.00963125	0.00133266	0.069606	4.20901e-06	2.36018e-05
BUTANOATE	0.0194725	0.00181721	0.20866	0.00113405	4.23631e-05
RIBOFLAVIN	0.858917	0.0629717	11.7154	0.909178	0.129037
NICOTINATE_AND_NICOTINAMIDE	0.00373085	0.000171431	0.0811946	0.000374153	6.19445e-06
RETINOL	0.000249059	2.25946e-06	0.0274536	0.000543356	9.87941e-06
PORPHYRIN_AND_CHLOROPHYLL	31.5388	0.934867	1064	0.0545495	0.00069952
NITROGEN	6.19945	0.272252	141.168	0.252581	0.0245224
SULFUR	2.73754	0.193725	38.6845	0.456098	0.0604887
CYTOCHROME_P450_(XENOBIOTICS)	0.000177253	6.29552e-06	0.00499062	3.9302e-07	2.23488e-08
CYTOCHROME_P450_(DRUG)	0.000226146	1.42741e-05	0.00358286	2.59789e-09	1.12176e-09
OTHER_ENZYMES_(DRUG)	22.3475	0.304271	1641.33	0.156426	0.000606551
