# Supplementary material for: Metabolic characterization and metabolism-score of tumor to predict the prognosis in prostate cancer
Source: Sci Rep. 2021 Nov 18;11:22486. doi: 10.1038/s41598-021-01140-6 (PMC8602249; doi:10.1038/s41598-021-01140-6)
Supplement: Supplementary file 14 — Supplementary Table 4. [file 41598_2021_1140_MOESM14_ESM.xlsx]

## Sheet: A-B
gene	logFC	AveExpr	P.Value	adj.P.Val
EHHADH	-0.838966	5.3591	2.57144e-42	3.54731e-38
RAB27A	-0.640273	6.41553	3.57533e-32	2.28797e-28
SLC2A12	-0.763741	6.93996	4.97566e-32	2.28797e-28
NAT1	-0.562274	3.72559	2.71733e-31	9.37141e-28
ACAT2	-0.515689	6.27486	7.29879e-31	2.01374e-27
DBI	-0.530893	8.76586	6.99751e-30	1.60884e-26
NANS	-0.576202	7.14208	7.91761e-29	1.56034e-25
ABAT	-0.590227	6.62932	3.66645e-28	6.32233e-25
ALOX15B	-1.1889	6.56814	5.4938e-28	7.62182e-25
RLN1	-1.70919	5.34898	5.52506e-28	7.62182e-25
HSD17B6	-1.10218	6.56367	1.60227e-27	2.00939e-24
ACAD8	-0.572072	6.44674	2.14362e-26	2.46427e-23
FAM3B	-1.02037	7.11973	1.02385e-25	1.08646e-22
TFF3	-1.25363	7.92732	1.20329e-25	1.18567e-22
ANPEP	-1.16575	6.80496	1.48708e-25	1.36762e-22
MIPEP	-1.15235	6.60542	2.36266e-25	2.03706e-22
DHRS7	-0.542075	8.29958	2.61066e-25	2.11848e-22
C3orf14	-0.822791	5.07681	1.76195e-24	1.35034e-21
ACADL	-0.604359	5.42851	3.12304e-24	2.26749e-21
AFF3	-0.626543	6.55936	4.18226e-24	2.88471e-21
RLN2	-0.755319	4.00391	5.03447e-24	3.30717e-21
YIPF1	-0.377351	7.77708	6.5353e-24	4.09793e-21
VGLL3	-1.09679	5.21937	7.04777e-24	4.22713e-21
BTBD11	-0.378653	4.70903	8.47031e-24	4.86866e-21
WNK2	0.45185	6.33701	1.86096e-23	1.02688e-20
NCAPD3	-0.918217	7.31609	6.68598e-23	3.54743e-20
MON1B	-0.737269	6.86316	1.98999e-22	1.01674e-19
INPP4B	-0.450137	4.62768	6.21181e-22	3.06043e-19
MT1G	-1.14583	8.41838	7.08938e-22	3.37234e-19
ADH5	-0.345069	6.07218	1.28459e-21	5.90699e-19
SCIN	-0.705239	4.66507	1.70554e-21	7.58963e-19
CCDC28A	-0.468205	6.60237	1.78394e-21	7.69045e-19
RCAN3	-0.556119	6.88122	2.96195e-21	1.23818e-18
AKAP7	-0.400626	5.01203	6.04015e-21	2.4507e-18
ABHD2	-0.550153	7.53234	7.06429e-21	2.75024e-18
MAGEH1	-0.530093	6.86962	7.17715e-21	2.75024e-18
GNMT	-0.709432	6.01545	2.06422e-20	7.69619e-18
PCCA	-0.304384	6.23543	2.77904e-20	1.00886e-17
ST6GALNAC1	-0.579408	4.6574	4.27024e-20	1.51046e-17
MEX3A	0.531741	5.16384	6.7247e-20	2.31918e-17
ALDH7A1	-0.315655	5.87741	7.46798e-20	2.5127e-17
CBR1	-0.340166	6.90871	8.94847e-20	2.93915e-17
MT1F	-0.743729	8.67939	9.70985e-20	3.11505e-17
ARG2	-0.680036	7.13677	1.19238e-19	3.72328e-17
ALDH3A2	-0.35408	7.40068	1.21455e-19	3.72328e-17
FMO5	-0.5287	4.80885	2.01691e-19	6.04853e-17
ADI1	-0.300416	6.75521	3.07177e-19	9.01597e-17
CTBS	-0.38495	6.25154	3.96201e-19	1.13866e-16
NOSTRIN	-0.462249	5.30044	8.32795e-19	2.34457e-16
ALDH6A1	-0.399632	7.10932	9.21217e-19	2.51323e-16
RDH11	-0.559295	10.2108	9.29141e-19	2.51323e-16
SLC39A10	-0.488627	6.68939	9.72479e-19	2.57988e-16
CRLS1	-0.396904	6.75753	1.0102e-18	2.62938e-16
SLC9A2	-0.390959	5.66493	1.11822e-18	2.85663e-16
TUSC3	-0.382692	6.79681	1.7228e-18	4.3211e-16
CD38	-0.756329	5.97865	1.92625e-18	4.74511e-16
CYP2U1	-0.377387	4.89959	3.37432e-18	8.16644e-16
ALDH2	-0.443039	7.62744	6.16615e-18	1.46659e-15
FECH	-0.357059	6.0074	6.50233e-18	1.52033e-15
AUH	-0.363497	6.11389	6.67762e-18	1.5353e-15
DMXL1	-0.52659	7.53335	9.5948e-18	2.16984e-15
SMS	-0.573612	7.90223	1.49783e-17	3.33267e-15
TBPL1	-0.429882	6.94116	3.11256e-17	6.81552e-15
HPGD	-0.81238	4.65848	3.21576e-17	6.93148e-15
STXBP6	-0.487554	4.91838	4.07146e-17	8.64089e-15
GCNT2	-0.465113	6.45482	5.47833e-17	1.14505e-14
IDI1	-0.557792	5.37453	6.75905e-17	1.39166e-14
DPP4	-0.631508	7.16175	7.4345e-17	1.50822e-14
SEMA4G	-0.445082	5.30912	7.85821e-17	1.54968e-14
MME	-0.671674	6.04841	7.86354e-17	1.54968e-14
CYTH3	0.247958	5.91637	8.04537e-17	1.56318e-14
FXYD3	-0.379411	7.53539	8.45431e-17	1.61982e-14
SNX25	-0.284302	5.89059	1.0553e-16	1.99423e-14
NAAA	-0.290607	6.90823	1.14022e-16	2.12558e-14
CACNA1D	0.628386	6.53298	1.26374e-16	2.32444e-14
ANXA4	-0.281467	5.83214	1.31286e-16	2.38302e-14
RBP7	-0.409225	5.33892	1.69774e-16	3.04159e-14
AZGP1	-0.692975	9.09753	1.76794e-16	3.12676e-14
SLC1A1	-0.427358	5.04805	1.8689e-16	3.26347e-14
SAR1B	-0.297471	6.94162	2.77865e-16	4.79144e-14
PAK1IP1	-0.491898	6.81234	2.87792e-16	4.90135e-14
KHDRBS3	0.504402	5.28403	3.1775e-16	5.34557e-14
PNKD	-0.302263	7.32183	4.18439e-16	6.95466e-14
EDEM3	-0.335255	6.59791	4.52649e-16	7.43369e-14
FAM162A	-0.361955	5.96487	6.28616e-16	1.02021e-13
MRPS23	-0.54838	6.89584	6.93197e-16	1.11194e-13
TPD52L1	-0.29873	6.26127	8.04544e-16	1.27571e-13
MIOS	-0.319778	6.5809	1.10232e-15	1.72801e-13
FDFT1	-0.285957	6.9828	1.19334e-15	1.8352e-13
PRDX4	-0.370837	6.8516	1.1973e-15	1.8352e-13
STS	-0.221174	5.03087	1.28297e-15	1.9449e-13
GOT2	-0.338652	7.20279	1.39443e-15	2.09088e-13
DACT2	0.634929	5.54244	1.68176e-15	2.49461e-13
CDK6	-0.3835	5.30138	1.73479e-15	2.54589e-13
TSPAN1	-0.451942	8.5764	1.84617e-15	2.68083e-13
MYBPC1	-0.73732	7.17671	2.19527e-15	3.15456e-13
PTPRM	-0.378085	5.92105	2.36753e-15	3.36701e-13
TBRG1	-0.243906	5.9101	2.51595e-15	3.54159e-13
CNTNAP2	-0.563061	6.83336	2.55686e-15	3.56282e-13
BNIP3	-0.320534	7.25983	2.63215e-15	3.63105e-13
LIFR	-0.392645	6.57107	2.91656e-15	3.98356e-13
TMEM220	-0.402069	6.79397	2.97248e-15	4.01037e-13
CPEB3	-0.2949	5.51201	2.99433e-15	4.01037e-13
BCAS1	-0.446725	6.37617	3.34023e-15	4.43062e-13
TTC39A	-0.269086	5.78099	4.511e-15	5.92659e-13
RASSF6	-0.359356	4.92268	4.7842e-15	6.22623e-13
CMAS	-0.295512	6.36385	5.83669e-15	7.52497e-13
IFT57	-0.316252	6.47415	6.11618e-15	7.81229e-13
SH3RF3	0.235809	5.85446	6.26977e-15	7.86329e-13
NSMCE1	-0.323089	7.54169	6.27011e-15	7.86329e-13
TTC7B	-0.384616	5.97561	6.49088e-15	8.04743e-13
TNFAIP8	-0.36116	5.12024	6.53361e-15	8.04743e-13
INSIG1	-0.420007	7.07771	6.8978e-15	8.42081e-13
GABARAPL2	-0.299718	8.67942	7.21045e-15	8.72528e-13
ACAA1	-0.23395	7.19213	9.72815e-15	1.15913e-12
VIPR2	0.27514	5.62199	9.74693e-15	1.15913e-12
TBX1	0.401394	5.53014	1.01996e-14	1.2026e-12
PRIM2	-0.535585	5.1225	1.10545e-14	1.29234e-12
ANXA3	-0.423998	6.72608	1.26222e-14	1.46321e-12
STYK1	-0.324582	4.98031	1.29845e-14	1.49267e-12
BBS4	-0.478225	6.90249	1.36147e-14	1.55219e-12
APLP2	-0.224824	8.87459	1.67887e-14	1.89836e-12
TCF3	0.175442	6.12533	2.07651e-14	2.3289e-12
NKAIN1	0.571764	5.07719	2.74279e-14	3.05135e-12
CPE	-0.440162	8.1558	2.85726e-14	3.15327e-12
COBL	-0.273321	6.32497	3.30651e-14	3.62011e-12
CHMP2B	-0.322492	5.92717	3.78379e-14	4.11003e-12
PCDHB10	0.426091	4.53937	4.33079e-14	4.66744e-12
DCXR	-0.37014	9.44588	4.51739e-14	4.8308e-12
CACNG4	-0.599171	5.18601	5.69633e-14	6.04469e-12
EPHA6	-0.366153	3.6817	5.82912e-14	6.13837e-12
SPA17	-0.33497	4.11111	5.93228e-14	6.19968e-12
MCEE	-0.349512	6.19918	6.1382e-14	6.36666e-12
SLC16A9	-0.379726	5.6509	6.57583e-14	6.76967e-12
GLB1L3	-0.584417	6.03582	7.05297e-14	7.1897e-12
CD276	0.215983	6.53967	7.08807e-14	7.1897e-12
EXTL2	-0.393731	6.07064	7.41228e-14	7.42865e-12
CDH7	0.298677	3.67568	7.43135e-14	7.42865e-12
GSTA4	-0.447824	6.8602	8.35665e-14	8.29352e-12
SLC7A8	-0.300386	6.66565	9.5895e-14	9.44908e-12
ERG	0.932273	6.08088	1.25453e-13	1.22739e-11
PRDX1	-0.219514	9.48667	1.28439e-13	1.24775e-11
CBLL1	-0.323274	5.74893	1.6798e-13	1.62048e-11
PLCG1	0.212735	6.56984	1.79267e-13	1.71735e-11
KLF13	0.206424	6.40223	1.81321e-13	1.72505e-11
RCC2	0.216235	7.21475	2.26897e-13	2.14387e-11
BGN	0.437278	9.04238	2.41229e-13	2.26378e-11
ANKRD37	-0.436381	6.09803	2.48271e-13	2.31412e-11
SLC25A16	-0.240304	6.61885	2.95107e-13	2.73221e-11
SLC25A20	-0.387411	5.07361	3.05561e-13	2.81015e-11
DPYS	-0.401716	3.89781	4.57986e-13	4.18405e-11
ST8SIA6	-0.443946	3.71265	4.71219e-13	4.27662e-11
GREB1	-0.406089	6.45519	4.97002e-13	4.48114e-11
CHMP5	-0.360168	6.32395	5.70518e-13	5.11058e-11
PEBP4	-0.50909	5.80294	6.02035e-13	5.35811e-11
FOXK1	0.161375	6.69763	6.13491e-13	5.42507e-11
MGST1	-0.411696	5.93207	6.78163e-13	5.95876e-11
CLGN	-0.494	4.74668	6.84224e-13	5.97396e-11
KAT2B	-0.269144	5.19226	6.96429e-13	6.04229e-11
EPHX2	-0.318505	6.35948	7.67783e-13	6.61973e-11
ACLY	-0.244748	8.22589	7.82058e-13	6.70093e-11
SMPDL3A	-0.303292	5.27329	8.13396e-13	6.92642e-11
ENG	0.287495	6.94362	9.8051e-13	8.29824e-11
THYN1	-0.365286	7.59539	1.11027e-12	9.33911e-11
GSS	-0.400679	7.14583	1.29234e-12	1.08048e-10
TSC22D3	-0.296456	7.24526	1.34838e-12	1.12054e-10
SLC13A3	-0.286292	5.11289	1.66232e-12	1.37316e-10
HIP1	0.210251	5.51901	1.70792e-12	1.40243e-10
IDH1	-0.35365	7.02705	1.90832e-12	1.55771e-10
CYB5A	-0.389909	7.88254	1.93281e-12	1.56842e-10
GPN3	-0.289367	5.56414	2.0025e-12	1.61547e-10
PPP1R7	-0.201937	6.18685	2.08862e-12	1.66637e-10
CMBL	-0.271413	5.89298	2.08976e-12	1.66637e-10
TNFRSF19	-0.531859	5.83805	2.29026e-12	1.80774e-10
FBRS	0.180536	6.56721	2.29325e-12	1.80774e-10
AGA	-0.261083	5.66449	2.3333e-12	1.82886e-10
MORC4	-0.200289	5.1789	2.57085e-12	2.00366e-10
VASN	0.278846	6.6587	2.60056e-12	2.01543e-10
PLCL1	-0.284457	4.28169	2.63437e-12	2.03023e-10
SOBP	0.19785	5.09853	2.85273e-12	2.18152e-10
ATP6V1D	-0.254805	6.61989	2.86231e-12	2.18152e-10
ACSL1	-0.358351	7.66294	3.25642e-12	2.46826e-10
FUCA1	-0.31424	7.42686	3.73373e-12	2.81458e-10
SCP2	-0.251539	6.54902	3.8031e-12	2.85129e-10
PSAT1	-0.390828	5.70203	3.93358e-12	2.93317e-10
CYB561	-0.22439	7.59785	3.97015e-12	2.94453e-10
B4GALNT4	0.285067	5.38368	4.17899e-12	3.0781e-10
DLGAP1	-0.28927	4.3758	4.19487e-12	3.0781e-10
ELOVL7	-0.424048	6.77629	4.40555e-12	3.21558e-10
MUT	-0.237387	6.17758	4.47113e-12	3.24627e-10
ATL1	-0.290558	5.12853	4.65528e-12	3.36228e-10
PIP4K2C	-0.223165	6.58949	6.45663e-12	4.63902e-10
CSNK1E	0.173984	7.18668	6.67699e-12	4.75016e-10
HERPUD1	-0.300568	7.22976	6.68018e-12	4.75016e-10
CASP2	0.210848	6.34118	8.20422e-12	5.80396e-10
GCLC	-0.293004	5.59132	8.91219e-12	6.27263e-10
UBR7	-0.202663	4.95126	9.27159e-12	6.49246e-10
KIF7	0.252465	5.2104	1.01831e-11	7.09471e-10
PDZD11	-0.285746	6.3392	1.22448e-11	8.45018e-10
ADPGK	-0.276746	6.89862	1.22511e-11	8.45018e-10
GDPD5	0.217614	4.97301	1.24883e-11	8.57094e-10
ALDH4A1	-0.264569	5.81123	1.37817e-11	9.41179e-10
LRP1	0.280599	6.24277	1.39275e-11	9.46449e-10
SLC4A4	-0.641035	7.19632	1.46149e-11	9.883e-10
NCALD	0.383238	5.42564	1.56184e-11	1.04744e-09
SLC2A10	-0.369486	7.07119	1.56414e-11	1.04744e-09
TXNDC17	-0.310065	6.71357	1.73377e-11	1.15543e-09
MGST3	-0.265474	6.06535	1.79873e-11	1.19295e-09
MLLT6	0.182432	7.35157	1.87789e-11	1.2395e-09
DHRS7B	-0.19286	5.56831	1.90659e-11	1.25245e-09
TMEM99	-0.2749	5.32335	1.94756e-11	1.27328e-09
NPNT	-0.458751	7.46577	1.95676e-11	1.27328e-09
PDE11A	-0.388276	4.83104	2.19951e-11	1.42035e-09
ORAI2	0.174566	5.48719	2.20336e-11	1.42035e-09
GLRX2	-0.363371	6.55076	2.30481e-11	1.47883e-09
SLC45A3	-0.440745	10.6782	2.3582e-11	1.50608e-09
SORD	-0.437905	7.88779	2.44101e-11	1.55179e-09
OGDHL	0.452391	4.89533	2.50383e-11	1.58442e-09
LPAR3	-0.596727	6.36949	2.52804e-11	1.59243e-09
REPS1	-0.186611	5.2405	2.69599e-11	1.69051e-09
C15orf48	-0.694983	4.82417	2.82775e-11	1.7651e-09
MPPED2	-0.363338	5.19002	2.9325e-11	1.82225e-09
SOX4	0.321316	7.64557	2.98705e-11	1.84782e-09
ELL2	-0.278596	6.73042	3.13001e-11	1.92761e-09
PIK3CB	-0.221159	5.48518	3.29555e-11	2.02054e-09
ANG	-0.455064	6.48142	3.80161e-11	2.3205e-09
MAGED2	-0.255052	7.09843	3.87148e-11	2.35273e-09
BCAT2	-0.265203	6.85484	4.00497e-11	2.42319e-09
MED11	-0.235293	6.50066	4.22186e-11	2.54326e-09
COL28A1	-0.410844	5.08549	4.5033e-11	2.701e-09
HIBCH	-0.289459	5.70788	5.0738e-11	3.03e-09
AP1G1	-0.214905	6.84832	5.21541e-11	3.10114e-09
ZSWIM4	0.234301	6.6566	5.58428e-11	3.30623e-09
ALOX15	0.387005	4.67937	5.76551e-11	3.39894e-09
KCNG3	0.63915	5.0377	6.06166e-11	3.55832e-09
KCTD14	-0.440631	4.78785	6.42218e-11	3.75398e-09
PTS	-0.355546	6.52524	6.46228e-11	3.76148e-09
F3	0.467612	7.55578	6.73417e-11	3.90327e-09
MT1X	-0.420965	8.6157	6.83945e-11	3.94771e-09
NPR3	-0.494677	4.51545	6.91264e-11	3.97333e-09
GLUD2	-0.318689	6.59639	7.62722e-11	4.36464e-09
TTYH3	0.216367	7.01071	7.65672e-11	4.36464e-09
PLA2G4F	-0.365092	6.52046	8.85398e-11	5.02636e-09
SAT2	-0.279389	6.63251	8.92481e-11	5.04581e-09
H2AFJ	-0.326271	7.60206	9.29772e-11	5.23519e-09
PDHB	-0.227128	7.61632	9.40575e-11	5.27448e-09
CCNG2	-0.271579	6.7531	9.61411e-11	5.3695e-09
FAM129A	-0.32362	8.1571	9.67643e-11	5.38251e-09
LACTB2	-0.313034	4.66575	9.83865e-11	5.45077e-09
ADARB2	0.245557	4.30183	1.01257e-10	5.58737e-09
CDR2L	0.233369	5.86961	1.02027e-10	5.60741e-09
FAM19A5	0.274336	4.70785	1.04352e-10	5.71243e-09
TLE1	0.2696	6.37436	1.05692e-10	5.76295e-09
GMDS	-0.312046	6.91285	1.0905e-10	5.9226e-09
TXNDC16	-0.303641	6.0332	1.15438e-10	6.24496e-09
EAF2	-0.357902	5.01311	1.1798e-10	6.35758e-09
ELOVL2	-0.538264	5.23016	1.2759e-10	6.84867e-09
AP3B1	-0.242864	5.78898	1.39884e-10	7.47944e-09
MLXIP	0.205189	5.78109	1.40525e-10	7.48469e-09
PKD1	0.217189	6.50301	1.42048e-10	7.53672e-09
CCDC141	-0.293496	3.12676	1.43784e-10	7.59964e-09
CHCHD7	-0.258662	5.65649	1.47621e-10	7.77262e-09
CHCHD1	-0.305202	5.56379	1.62589e-10	8.5282e-09
MPDU1	-0.21118	6.75244	1.64036e-10	8.57148e-09
BPHL	-0.242623	5.71644	1.68695e-10	8.74945e-09
ATG4A	-0.214643	5.37812	1.6871e-10	8.74945e-09
PCCB	-0.229232	6.24785	1.70388e-10	8.80339e-09
TMEM45B	0.496337	5.33542	1.71872e-10	8.8469e-09
GLUD1	-0.276041	8.35612	1.81765e-10	9.32139e-09
PDIA3	-0.206196	6.60402	1.82622e-10	9.33063e-09
CPNE1	0.168371	7.69935	1.85659e-10	9.45082e-09
RFX3	-0.288586	4.87347	1.94487e-10	9.80857e-09
ATP6V1H	-0.297814	5.57956	1.94598e-10	9.80857e-09
PLA2G12A	-0.193368	6.83979	1.95391e-10	9.80857e-09
CLUL1	-0.309816	4.03657	1.95531e-10	9.80857e-09
PHF23	-0.180173	6.26219	2.23523e-10	1.11721e-08
ZNF653	0.205162	6.5386	2.28806e-10	1.13949e-08
ACPP	-0.511466	10.3749	2.53464e-10	1.25775e-08
SCO1	-0.227665	6.20564	2.57822e-10	1.27479e-08
F2RL2	0.234572	4.91699	2.63238e-10	1.29691e-08
GPT2	-0.25999	6.98745	2.77403e-10	1.36184e-08
MAP2	-0.378131	5.00632	2.90301e-10	1.42011e-08
VASH1	0.187623	5.42094	2.94471e-10	1.43542e-08
ONECUT2	0.283636	3.90241	3.03453e-10	1.47399e-08
TMBIM1	-0.325725	7.85798	3.16764e-10	1.53325e-08
STARD3NL	-0.308078	7.13125	3.25404e-10	1.56956e-08
MT1H	-0.578144	5.36942	3.32554e-10	1.59846e-08
C1orf115	-0.309399	6.82152	3.64514e-10	1.746e-08
DBN1	0.214332	6.57809	3.71502e-10	1.77331e-08
TMBIM6	-0.19849	9.2776	3.73438e-10	1.77641e-08
F2R	0.268879	6.31691	3.89666e-10	1.84723e-08
PYGL	-0.417734	5.0666	4.05937e-10	1.91777e-08
HIST1H2AC	-0.33687	8.38037	4.09455e-10	1.92779e-08
HIST1H1C	-0.373464	7.41252	4.27882e-10	2.0077e-08
TST	-0.286179	7.22981	4.36356e-10	2.04052e-08
SVEP1	0.188354	4.17875	4.55127e-10	2.12111e-08
KCND3	-0.218382	5.70355	4.83607e-10	2.24625e-08
TMEM14C	-0.302488	8.21475	5.1255e-10	2.37269e-08
CYP4F2	-0.475455	3.93064	5.39983e-10	2.49133e-08
ERP29	-0.300237	6.92403	5.46971e-10	2.51516e-08
LIPH	-0.294389	5.13205	5.78329e-10	2.65051e-08
SNX2	-0.286804	6.63188	6.07367e-10	2.77207e-08
ANTXR2	-0.337908	7.42945	6.08872e-10	2.77207e-08
INSM1	0.392327	5.42316	6.17766e-10	2.80332e-08
LYPLA1	-0.415244	5.60977	6.25704e-10	2.83003e-08
ITGA11	0.286913	5.33642	6.36445e-10	2.8692e-08
LRP5	0.213836	6.37804	6.40659e-10	2.87879e-08
SCGB1D2	-0.527752	4.43105	6.64155e-10	2.97468e-08
LMO7	-0.226902	5.5302	7.1126e-10	3.17535e-08
DNMT3A	0.152147	5.67225	7.15232e-10	3.18278e-08
COX7A2	-0.267676	7.22718	7.26696e-10	3.2234e-08
RNF185	-0.238797	6.55665	7.94189e-10	3.51149e-08
COMP	0.59797	5.78247	8.11179e-10	3.57515e-08
PHYHIPL	-0.386602	5.27846	9.09039e-10	3.99369e-08
BTD	-0.159933	5.41086	9.56652e-10	4.18953e-08
DERL2	-0.275703	6.5517	9.67333e-10	4.2229e-08
ABHD3	-0.260216	4.86495	9.75906e-10	4.24689e-08
TDRD1	0.554199	5.28354	9.95695e-10	4.31937e-08
RAB27B	-0.282937	6.47165	1.05538e-09	4.56394e-08
CITED1	-0.476638	5.21969	1.07126e-09	4.61814e-08
SOCS2	-0.314521	7.18382	1.07848e-09	4.63477e-08
ITM2C	-0.2752	7.9038	1.09774e-09	4.70289e-08
ZNF219	0.217495	6.32801	1.17499e-09	5.01825e-08
PCBD1	-0.215615	8.14916	1.18272e-09	5.03571e-08
STX16	0.148795	7.77112	1.18887e-09	5.0463e-08
SLC15A2	-0.405743	6.07422	1.19643e-09	5.06279e-08
STAMBP	-0.17125	6.14027	1.2053e-09	5.08473e-08
IL1R1	-0.291149	6.81094	1.2617e-09	5.30643e-08
PHLDB2	0.264973	5.21693	1.31283e-09	5.50469e-08
MRPS35	-0.279883	7.06179	1.33258e-09	5.57057e-08
KCNH8	0.4446	4.23789	1.47975e-09	6.1671e-08
PTN	-0.348263	6.20099	1.50884e-09	6.26942e-08
COL9A2	0.494788	7.04525	1.52427e-09	6.30413e-08
BANK1	-0.478046	4.84102	1.52633e-09	6.30413e-08
SLC41A1	-0.495497	6.37192	1.55338e-09	6.39667e-08
TUBB2A	-0.444264	7.20122	1.56418e-09	6.42198e-08
SDF2	-0.213165	6.8411	1.5969e-09	6.53686e-08
MAF	-0.273119	6.59371	1.64779e-09	6.72523e-08
DLX6	0.228009	4.03779	1.70047e-09	6.91976e-08
ARHGAP28	-0.370783	4.70437	1.73248e-09	7.0293e-08
UFSP2	-0.267823	5.93029	1.81336e-09	7.33586e-08
HDDC2	-0.219056	6.23328	1.94368e-09	7.84009e-08
PPM1K	-0.265079	5.66101	1.9684e-09	7.91663e-08
C17orf58	-0.289684	5.89497	1.97593e-09	7.92381e-08
SEMA3C	-0.328078	6.5369	2.11883e-09	8.47226e-08
MOCS2	-0.243969	5.46635	2.27501e-09	9.07047e-08
MPHOSPH6	-0.28179	5.96663	2.42773e-09	9.61258e-08
SCD	-0.397018	7.52824	2.43119e-09	9.61258e-08
LSS	-0.204972	7.00364	2.43189e-09	9.61258e-08
CCNG1	-0.27933	7.68304	2.5488e-09	1.00459e-07
VDR	0.182756	4.76383	2.88949e-09	1.13563e-07
POP5	-0.269845	6.19836	2.90753e-09	1.13947e-07
ERGIC2	-0.26348	6.63045	3.01298e-09	1.17745e-07
HMGCL	-0.184079	6.02963	3.11905e-09	1.21546e-07
OXCT1	-0.209472	5.56696	3.15829e-09	1.22729e-07
RALGDS	0.179853	6.18875	3.22098e-09	1.24813e-07
DHRS1	-0.240886	6.34052	3.37384e-09	1.3037e-07
LRRFIP2	-0.184916	5.61231	3.4815e-09	1.34154e-07
ADAMTS2	0.218166	4.80246	3.54376e-09	1.36173e-07
DLX1	0.435831	5.52219	3.57717e-09	1.37075e-07
ALAD	-0.177974	6.07142	3.6004e-09	1.37583e-07
ACSS2	-0.152171	5.26037	3.72481e-09	1.41944e-07
PSMA4	-0.254268	8.09224	3.82986e-09	1.45545e-07
RYR2	-0.301641	4.26455	3.87956e-09	1.47029e-07
SLC27A2	-0.360893	4.71683	3.92759e-09	1.48441e-07
ZNF589	-0.297273	6.75958	4.00348e-09	1.50896e-07
HPSE2	-0.325635	4.57387	4.17924e-09	1.57092e-07
TWIST1	0.312412	5.85115	4.22129e-09	1.58241e-07
ADHFE1	-0.333059	6.62097	4.41639e-09	1.65106e-07
TGIF2	0.211409	6.27334	4.5762e-09	1.70618e-07
ITGA10	0.129487	3.85053	4.86126e-09	1.80758e-07
TMED5	-0.278357	6.57882	4.8877e-09	1.81252e-07
MESP1	-0.456976	7.2477	5.1209e-09	1.89391e-07
CASP7	-0.187833	6.3081	5.14513e-09	1.89395e-07
MT1M	-0.464041	7.14996	5.14846e-09	1.89395e-07
GDF11	0.260765	5.30797	5.23617e-09	1.92109e-07
PRPS1	-0.285047	7.56055	5.29087e-09	1.93394e-07
MCOLN3	0.284349	3.83955	5.29924e-09	1.93394e-07
BRD3	0.213559	6.19378	5.31581e-09	1.93487e-07
DHRS3	0.199043	7.93128	5.55568e-09	2.01686e-07
ALDH1A3	-0.306691	8.46394	5.57215e-09	2.01753e-07
COL1A1	0.36464	8.49362	5.74305e-09	2.07396e-07
HMGCS1	-0.296211	6.48632	5.87489e-09	2.11604e-07
LAMP2	-0.202116	6.89418	6.15525e-09	2.21124e-07
SEC23B	-0.243316	7.44954	6.18549e-09	2.21633e-07
MRPL48	-0.261129	5.97216	6.22859e-09	2.22599e-07
IMPA1	-0.349227	5.78618	6.33851e-09	2.257e-07
AKAP13	0.168247	6.34106	6.34806e-09	2.257e-07
AQP11	-0.309286	5.41813	6.40389e-09	2.27099e-07
IL31RA	-0.172831	3.40957	6.44803e-09	2.28078e-07
FZD2	0.222633	4.66285	6.5814e-09	2.32201e-07
CAT	-0.191573	6.7657	6.77304e-09	2.37445e-07
NKX2-1	0.221118	4.59009	6.77939e-09	2.37445e-07
TM2D1	-0.220527	5.91328	6.78169e-09	2.37445e-07
ZNF703	0.203497	6.47071	6.84728e-09	2.39135e-07
HDAC4	0.124015	5.45332	7.18094e-09	2.50154e-07
MKKS	-0.202192	5.66569	7.3305e-09	2.54559e-07
NOTCH3	0.229726	6.16123	7.34429e-09	2.54559e-07
PPFIBP2	-0.199284	5.39912	7.8739e-09	2.72232e-07
ALG5	-0.210599	5.73231	7.94859e-09	2.74127e-07
GNE	-0.278427	6.87628	8.23251e-09	2.83211e-07
HMGCS2	-0.610766	6.75712	8.3154e-09	2.85351e-07
LAMC1	0.220611	6.80799	8.44177e-09	2.88968e-07
DHX32	-0.191951	6.64144	8.52267e-09	2.90924e-07
COPZ1	-0.210889	8.0199	8.55346e-09	2.90924e-07
LAMC2	0.264525	5.03303	8.56218e-09	2.90924e-07
PRPS2	-0.225459	6.91737	8.69153e-09	2.94594e-07
IGFN1	0.257745	5.05007	8.7626e-09	2.96275e-07
SF3A2	0.212739	7.24777	8.97977e-09	3.02875e-07
USP36	0.171247	5.45866	9.02343e-09	3.03605e-07
RETSAT	-0.241635	6.31427	9.18183e-09	3.08183e-07
ABHD10	-0.237299	5.49618	9.60904e-09	3.2174e-07
RAPGEF4	-0.290283	3.984	9.63949e-09	3.21978e-07
PACS1	0.170741	6.89251	9.72085e-09	3.23911e-07
CDON	0.214249	5.11718	1.00773e-08	3.34981e-07
ESR1	0.220148	5.30817	1.05239e-08	3.48983e-07
CCT6B	-0.251305	4.5859	1.0666e-08	3.52849e-07
COL2A1	0.563411	5.17824	1.0711e-08	3.53488e-07
DNER	-0.44953	3.91486	1.10752e-08	3.64636e-07
GALK2	-0.174839	5.05306	1.18403e-08	3.88896e-07
ELK4	-0.287924	7.04672	1.19141e-08	3.90354e-07
CCDC127	-0.16818	5.7152	1.19412e-08	3.90354e-07
CNKSR2	-0.25567	4.42035	1.26313e-08	4.11937e-07
FGD4	-0.209236	4.94976	1.26999e-08	4.13195e-07
ANAPC13	-0.237006	6.69417	1.27935e-08	4.15261e-07
AP1M2	-0.25005	6.53662	1.31727e-08	4.26567e-07
DDAH1	-0.211061	6.76803	1.33182e-08	4.30268e-07
MTMR9	-0.171653	5.47433	1.35984e-08	4.38296e-07
TRIM46	0.221321	4.44026	1.36998e-08	4.40223e-07
PHYHD1	-0.395229	6.63617	1.37221e-08	4.40223e-07
OS9	-0.183474	7.40913	1.38767e-08	4.4415e-07
TRAPPC4	-0.202319	6.2146	1.39155e-08	4.4436e-07
DUSP10	-0.204216	4.27746	1.42978e-08	4.55516e-07
ZBTB12	0.20604	5.43776	1.48608e-08	4.72362e-07
SUCLG2	-0.23222	6.0981	1.51295e-08	4.79797e-07
RAD51C	-0.207706	5.15142	1.53753e-08	4.86473e-07
DHTKD1	-0.176216	7.16044	1.60349e-08	5.06182e-07
POM121C	0.156957	6.74091	1.63624e-08	5.15342e-07
DDX51	0.169897	6.16502	1.79178e-08	5.63043e-07
MYO6	0.388021	6.81731	1.84792e-08	5.79365e-07
SLC22A15	0.205148	3.67097	1.8804e-08	5.86591e-07
EXOC6	-0.2088	4.75531	1.88211e-08	5.86591e-07
TMEM204	0.256885	6.21611	1.88372e-08	5.86591e-07
SNUPN	-0.175986	6.35146	1.93121e-08	6.00023e-07
CD9	-0.220684	8.74007	1.93651e-08	6.00319e-07
PRDX3	-0.265291	6.79146	1.99674e-08	6.16704e-07
TMEM87B	-0.237005	6.55491	1.99831e-08	6.16704e-07
SGSM1	0.135271	5.17277	2.01093e-08	6.19214e-07
ORMDL2	-0.210463	6.13072	2.02658e-08	6.22644e-07
G3BP2	-0.207979	7.36773	2.03211e-08	6.22956e-07
TSPAN8	-0.513323	8.23661	2.09685e-08	6.41375e-07
MAGI2	-0.160613	4.45194	2.11325e-08	6.44961e-07
MTMR2	-0.192061	6.19081	2.13156e-08	6.49113e-07
FDPS	-0.164696	6.57926	2.23337e-08	6.78051e-07
ZNF785	0.135646	6.22499	2.23641e-08	6.78051e-07
FNIP2	0.299955	5.77339	2.31497e-08	7.0033e-07
AP2S1	-0.227348	8.9807	2.36003e-08	7.12398e-07
HEYL	0.240768	6.76397	2.43159e-08	7.32397e-07
SEL1L	-0.254208	7.08132	2.4464e-08	7.35251e-07
TOM1L2	-0.218359	6.34598	2.48682e-08	7.45776e-07
ATP8A2	0.375567	3.80089	2.49527e-08	7.46686e-07
LDHD	-0.276057	6.10343	2.51982e-08	7.52402e-07
VAMP8	-0.241994	7.38444	2.5491e-08	7.59499e-07
MCCC1	-0.21808	6.14692	2.70107e-08	8.03044e-07
VSTM2A	-0.407296	3.85396	2.72532e-08	8.08511e-07
RGS12	0.144717	5.61241	2.78251e-08	8.23708e-07
ACAA2	-0.230131	5.87162	2.80057e-08	8.27276e-07
SF1	0.103913	7.00235	2.9264e-08	8.62602e-07
COG5	-0.170128	6.82886	2.95027e-08	8.67783e-07
ATP11A	0.258772	5.37746	2.96023e-08	8.68859e-07
CRIP2	0.298675	7.08761	3.05215e-08	8.93936e-07
STX8	-0.186355	5.61822	3.08687e-08	9.0219e-07
SIDT1	-0.256147	4.8402	3.31392e-08	9.66502e-07
GMPR	-0.26567	7.30199	3.34244e-08	9.72764e-07
F5	0.559035	5.00922	3.44221e-08	9.99691e-07
IKZF1	0.207851	4.71456	3.50291e-08	1.01518e-06
LSAMP	-0.343081	5.26506	3.52511e-08	1.01749e-06
NOM1	0.169103	5.17135	3.52563e-08	1.01749e-06
LCP1	-0.280132	8.35327	3.56034e-08	1.02536e-06
PDCD4	-0.217165	7.19952	3.62758e-08	1.04178e-06
ACOX3	-0.187958	6.33218	3.63246e-08	1.04178e-06
DYRK2	0.184492	5.51179	3.68367e-08	1.05428e-06
MAGI3	-0.189188	4.75582	3.70511e-08	1.05822e-06
PEX3	-0.210474	4.90497	3.85453e-08	1.09862e-06
RNF13	-0.188809	6.34865	3.97796e-08	1.13146e-06
TMEM41B	-0.208256	6.24433	4.00299e-08	1.13596e-06
FAM114A2	-0.171866	5.39767	4.01024e-08	1.13596e-06
GOLGA5	-0.214091	7.67448	4.03168e-08	1.13969e-06
FBLN2	0.257044	6.24674	4.3117e-08	1.21636e-06
LAMB4	0.0862343	3.21461	4.37514e-08	1.23174e-06
PTK6	0.412736	4.93873	4.39726e-08	1.23544e-06
TMEM59	-0.229535	8.20932	4.50257e-08	1.26246e-06
ATAD1	-0.243311	6.00074	4.58098e-08	1.28184e-06
PKN1	0.188643	7.13675	4.71372e-08	1.31631e-06
SALL4	0.225233	3.77251	4.78172e-08	1.3326e-06
NDUFB3	-0.238264	7.28643	4.92071e-08	1.36857e-06
APOO	-0.260192	6.67023	4.95102e-08	1.37423e-06
HSDL2	-0.183246	5.27958	5.06993e-08	1.40441e-06
PRKX	0.201303	6.13786	5.16177e-08	1.42699e-06
FOXC2	0.16655	4.66381	5.21404e-08	1.43855e-06
PIGB	-0.256033	5.52881	5.22836e-08	1.43962e-06
JAG1	0.286457	7.35795	5.29174e-08	1.45417e-06
FAT1	0.240896	7.56221	5.40688e-08	1.48286e-06
HIST1H2BC	-0.488395	6.05037	5.62792e-08	1.53863e-06
XRCC2	0.156282	6.35257	5.63253e-08	1.53863e-06
SLC35D2	-0.179438	5.72179	5.67016e-08	1.54371e-06
DIO2	0.250569	5.81274	5.6735e-08	1.54371e-06
ELN	0.273315	7.47382	5.77466e-08	1.56642e-06
EDEM2	-0.190081	6.22938	5.78955e-08	1.56642e-06
EGF	-0.263104	4.29657	5.79106e-08	1.56642e-06
DENND4B	0.213878	6.16097	5.96081e-08	1.60918e-06
DLG2	-0.196268	3.87375	6.01045e-08	1.61942e-06
FGD2	0.161426	5.41949	6.04413e-08	1.62532e-06
TMEM63A	0.225497	6.69201	6.1767e-08	1.65774e-06
HDAC9	0.271309	4.84705	6.35618e-08	1.70244e-06
UBE2F	-0.230787	6.06292	6.36795e-08	1.70244e-06
NDUFAB1	-0.280738	7.98654	6.41565e-08	1.70635e-06
CRLF1	0.256435	5.25649	6.42347e-08	1.70635e-06
NDUFS4	-0.247591	5.82926	6.42876e-08	1.70635e-06
ALDH5A1	-0.158327	5.92973	6.43205e-08	1.70635e-06
FH	-0.309219	6.66871	6.56542e-08	1.73839e-06
RNF41	-0.189326	7.00549	6.73157e-08	1.77897e-06
NEO1	-0.191739	6.93489	6.88918e-08	1.81714e-06
RFX1	0.161504	5.73121	6.92928e-08	1.82422e-06
SGCD	-0.20924	4.39237	6.97157e-08	1.83186e-06
PIGK	-0.246065	5.3466	7.38916e-08	1.9379e-06
XPNPEP1	-0.166035	6.34125	7.58889e-08	1.9865e-06
NEUROG2	0.109294	4.00692	7.61837e-08	1.99044e-06
THY1	0.246191	5.93455	7.6761e-08	2.00173e-06
S100PBP	0.140132	6.24798	7.81115e-08	2.03311e-06
MCF2L	0.165411	5.50056	7.94317e-08	2.06358e-06
TMCO3	-0.168275	6.33595	8.09952e-08	2.10024e-06
STAP1	-0.429513	3.76692	8.12396e-08	2.10263e-06
NIPAL2	-0.19548	6.24478	8.20569e-08	2.1198e-06
MIDN	0.208583	6.36846	8.23211e-08	2.12265e-06
AKAP1	-0.163766	6.60438	8.248e-08	2.12278e-06
KLK14	0.327433	4.92942	8.28412e-08	2.12811e-06
JAGN1	-0.169542	5.36284	8.37028e-08	2.14624e-06
HACL1	-0.243345	5.7528	8.45525e-08	2.16106e-06
CHD5	0.104173	4.13048	8.46802e-08	2.16106e-06
TMEM14A	-0.266363	6.22731	8.47505e-08	2.16106e-06
MAPK8IP3	0.165946	5.99052	8.63612e-08	2.19467e-06
GLIPR2	-0.235382	7.3451	8.63869e-08	2.19467e-06
DHCR7	-0.19714	6.32727	8.82708e-08	2.23841e-06
LRRN1	0.510715	6.04746	8.92651e-08	2.25924e-06
SOAT1	-0.233899	6.86441	8.94198e-08	2.25924e-06
MAPK10	-0.231899	5.52945	9.4219e-08	2.37614e-06
MT2A	-0.345564	8.91198	9.46377e-08	2.38235e-06
ETV6	0.180344	5.80123	9.56227e-08	2.40132e-06
ARL6IP5	-0.248238	7.68588	9.57393e-08	2.40132e-06
ANKRD6	0.220858	5.33631	1.00287e-07	2.5108e-06
TMPRSS2	-0.334877	8.65459	1.06447e-07	2.66021e-06
TM9SF2	-0.218373	7.92771	1.06824e-07	2.6648e-06
ARHGEF7	-0.140096	5.58587	1.09234e-07	2.72002e-06
PDCD10	-0.282436	5.59547	1.09895e-07	2.73154e-06
BLOC1S1	-0.190846	6.51659	1.11285e-07	2.75622e-06
GLI1	0.170714	5.06466	1.11288e-07	2.75622e-06
ZMYND8	0.177667	5.94594	1.11544e-07	2.75761e-06
H2AFY2	0.257149	6.21671	1.15164e-07	2.84202e-06
SYNJ2BP	0.240059	7.83631	1.15856e-07	2.85399e-06
ALDH1L1	0.204786	4.85094	1.17661e-07	2.89329e-06
ARHGAP30	0.21116	5.72771	1.18785e-07	2.91574e-06
HIC2	0.139586	5.55813	1.19779e-07	2.9349e-06
TMEM132A	0.225075	5.66774	1.22151e-07	2.98771e-06
HADH	-0.131641	6.33617	1.23231e-07	3.00879e-06
CDC14B	-0.17643	5.06016	1.25556e-07	3.06015e-06
FZD8	0.271787	5.70563	1.27084e-07	3.09193e-06
ADAMTS7	0.13665	5.13056	1.27604e-07	3.09912e-06
GLOD4	-0.269707	7.46772	1.28112e-07	3.106e-06
TTLL7	-0.220545	4.90268	1.3005e-07	3.14743e-06
FAF1	-0.140941	6.18229	1.32194e-07	3.19373e-06
SAMD11	0.192002	5.81197	1.42673e-07	3.43764e-06
VAMP7	-0.22506	6.0401	1.42985e-07	3.43764e-06
MSMB	-0.628662	9.15485	1.43038e-07	3.43764e-06
EIF5B	-0.162988	6.61585	1.43662e-07	3.44663e-06
MFSD5	-0.254887	5.07132	1.46079e-07	3.49855e-06
FKBP5	-0.245118	7.68456	1.46816e-07	3.51009e-06
KCNN4	0.40972	6.06307	1.47121e-07	3.51131e-06
TIAM1	0.139401	4.56153	1.50483e-07	3.58534e-06
AXL	0.183111	7.81806	1.53053e-07	3.64018e-06
FAM83H	0.171535	7.03106	1.53313e-07	3.64018e-06
ELAC1	-0.150279	4.70333	1.53914e-07	3.64818e-06
UHRF2	-0.169563	4.988	1.56806e-07	3.71036e-06
MPP1	-0.231677	6.01555	1.57828e-07	3.72815e-06
FOXD3	0.218335	4.7003	1.60536e-07	3.78564e-06
NRP1	0.23469	6.32485	1.66782e-07	3.92622e-06
CARTPT	-0.547864	4.21362	1.69548e-07	3.97925e-06
CROT	-0.212283	5.17697	1.69612e-07	3.97925e-06
MMP26	-0.290647	4.21939	1.70578e-07	3.99513e-06
POTEG	-0.457017	7.75382	1.73633e-07	4.05978e-06
RUNX1	0.19395	5.408	1.74141e-07	4.06144e-06
CHRNA2	-0.394448	7.02648	1.74293e-07	4.06144e-06
SMAD6	0.194604	5.39225	1.75691e-07	4.08711e-06
CSNK1G2	0.130848	7.2302	1.78058e-07	4.1352e-06
ISCA2	-0.304352	6.14782	1.82037e-07	4.21922e-06
TMEM126A	-0.28278	5.66916	1.82288e-07	4.21922e-06
POP4	-0.165034	5.98163	1.89093e-07	4.36942e-06
SUCLA2	-0.228027	6.53697	1.89713e-07	4.37641e-06
SLC5A9	0.181685	4.56616	1.90652e-07	4.39073e-06
MDH1	-0.223576	7.54294	1.95133e-07	4.48643e-06
SLC25A40	-0.241461	5.32478	1.99375e-07	4.57634e-06
SORL1	0.234156	6.65742	2.00659e-07	4.59059e-06
CBS	-0.306413	6.69637	2.00662e-07	4.59059e-06
RSRC1	-0.171898	5.52172	2.02774e-07	4.63125e-06
PBX4	0.176915	4.96972	2.03238e-07	4.63416e-06
PAPLN	0.172016	5.60909	2.04963e-07	4.65893e-06
ZCRB1	-0.180735	7.07234	2.05e-07	4.65893e-06
MRPL39	-0.174528	4.69606	2.05744e-07	4.66816e-06
SUOX	-0.140755	6.5129	2.06188e-07	4.67054e-06
THRB	-0.241785	5.49291	2.06898e-07	4.67895e-06
SOHLH2	-0.24501	3.37453	2.15414e-07	4.86356e-06
KCNQ3	0.125675	3.75773	2.19501e-07	4.933e-06
RNF144A	0.16153	6.56217	2.19522e-07	4.933e-06
TMEM14B	-0.287946	6.5501	2.19707e-07	4.933e-06
RTN2	-0.205696	5.46797	2.1992e-07	4.933e-06
RBBP7	-0.270657	7.31182	2.21187e-07	4.95337e-06
SYT13	0.383615	4.94088	2.26815e-07	5.07117e-06
NFIC	0.215258	7.18066	2.27708e-07	5.0829e-06
TTN	-0.358088	4.10205	2.32836e-07	5.18399e-06
SH3BGRL	-0.265659	7.68174	2.33233e-07	5.18399e-06
VENTX	0.11974	5.43522	2.33385e-07	5.18399e-06
KIAA0087	0.313884	4.4421	2.3374e-07	5.18399e-06
CCKAR	0.10052	4.05939	2.35125e-07	5.20633e-06
SPCS2	-0.242358	7.07883	2.39229e-07	5.28871e-06
DNAJB9	-0.303056	6.33612	2.42193e-07	5.34568e-06
COLEC12	-0.266491	7.19337	2.46723e-07	5.43698e-06
SLC33A1	-0.171593	6.14291	2.48085e-07	5.45827e-06
GSDMD	0.217958	6.20084	2.53796e-07	5.57502e-06
MGAT2	-0.167011	5.97439	2.55142e-07	5.59567e-06
TYMP	0.235471	6.04052	2.63447e-07	5.76865e-06
CDKL5	-0.190336	4.59945	2.66751e-07	5.83175e-06
TXNDC11	-0.133443	6.55913	2.69277e-07	5.87766e-06
HDAC7	0.164542	5.38923	2.7028e-07	5.89023e-06
ANKRD13B	0.167046	5.74672	2.7225e-07	5.92381e-06
FAH	-0.170117	5.77047	2.73536e-07	5.94241e-06
PHF2	0.214516	6.98349	2.7441e-07	5.95203e-06
GNPNAT1	-0.199299	7.83039	2.77873e-07	6.01767e-06
ZNF652	-0.1755	8.19025	2.79562e-07	6.04476e-06
SGMS2	-0.229879	5.84479	2.81912e-07	6.08603e-06
GSTZ1	-0.21578	6.80976	2.85104e-07	6.13979e-06
TMX4	-0.149301	6.64739	2.85292e-07	6.13979e-06
SLC16A1	-0.259799	5.68692	2.87674e-07	6.1814e-06
RUNX3	0.206082	5.40409	2.89734e-07	6.21599e-06
EPHB4	0.185453	6.43596	2.90274e-07	6.2179e-06
NT5DC3	-0.147696	6.02802	2.92407e-07	6.25387e-06
CAMK1D	0.138052	5.10321	2.93778e-07	6.26448e-06
SLC35B1	-0.189118	6.95171	2.93811e-07	6.26448e-06
RELB	0.182066	5.27785	2.95747e-07	6.28848e-06
DIRAS2	0.174643	3.50491	2.95848e-07	6.28848e-06
SH3BP2	0.124473	6.51972	2.99738e-07	6.36137e-06
NOTCH1	0.179913	5.8096	3.0114e-07	6.3813e-06
ITPRIPL2	0.167768	7.56788	3.02317e-07	6.39642e-06
SH3BGRL2	-0.315564	6.80295	3.0341e-07	6.40617e-06
GLB1L2	-0.24775	6.68402	3.03707e-07	6.40617e-06
CCDC15	-0.20384	4.23632	3.14745e-07	6.62886e-06
E2F3	0.14134	4.87497	3.17605e-07	6.67891e-06
ZNF215	-0.144022	3.26173	3.23834e-07	6.79954e-06
STXBP3	-0.240636	5.2565	3.24851e-07	6.81052e-06
NOD1	0.134898	4.52413	3.25431e-07	6.81232e-06
FGD1	0.166944	5.32957	3.30343e-07	6.90353e-06
SIPA1L1	0.127276	4.99004	3.30789e-07	6.90353e-06
DGKA	-0.194978	6.35985	3.48529e-07	7.26277e-06
AMMECR1	0.143256	4.77087	3.50721e-07	7.29744e-06
DNAH1	0.137854	4.87338	3.51594e-07	7.30457e-06
TEAD2	0.205046	6.982	3.66242e-07	7.59746e-06
FLCN	0.140494	6.28207	3.70152e-07	7.66705e-06
WDR61	-0.202741	6.32265	3.75736e-07	7.76102e-06
SLC35F2	-0.21117	7.89395	3.75814e-07	7.76102e-06
RPS6KA3	-0.223922	6.15954	3.81876e-07	7.8744e-06
CDKN2B	0.205351	5.45762	3.87118e-07	7.97058e-06
TMED9	-0.174944	8.64627	3.89349e-07	8.00457e-06
SNAPC4	0.159309	6.19763	3.91945e-07	8.04596e-06
EPPK1	0.347525	5.57364	3.94054e-07	8.07722e-06
ATP8B1	-0.184734	6.1892	3.9958e-07	8.17835e-06
ZNF618	0.194536	5.2993	4.00692e-07	8.18486e-06
NDUFA2	-0.207405	6.54213	4.01085e-07	8.18486e-06
PITRM1	-0.125295	6.59978	4.11788e-07	8.39087e-06
ZNF710	0.129751	5.85742	4.15659e-07	8.45725e-06
LTBP2	0.285452	6.73087	4.16337e-07	8.45856e-06
HINT2	-0.190022	6.08458	4.17582e-07	8.47138e-06
ULBP2	0.160194	3.73194	4.18462e-07	8.47678e-06
LMAN1L	-0.393217	5.95572	4.27157e-07	8.64023e-06
C1QTNF9	-0.245591	3.54879	4.39896e-07	8.88018e-06
RBM33	0.131788	5.74395	4.40307e-07	8.88018e-06
SPATA13	-0.241291	6.01367	4.4116e-07	8.88439e-06
CHD4	0.137941	7.67395	4.44234e-07	8.93325e-06
GPR55	0.128812	4.47161	4.48905e-07	9.01404e-06
TRPM2	0.183673	5.08861	4.50778e-07	9.02705e-06
EMP2	-0.187984	6.78147	4.50862e-07	9.02705e-06
CIB1	-0.165669	8.05839	4.67878e-07	9.35418e-06
SCN2A	0.13722	3.41644	4.77045e-07	9.51561e-06
PRR14	0.143511	6.93854	4.77333e-07	9.51561e-06
ELMOD2	-0.204739	4.8359	4.82476e-07	9.60426e-06
ZHX3	0.123962	5.39623	4.87244e-07	9.6852e-06
PAPSS1	-0.227346	7.05147	4.91391e-07	9.75357e-06
SYT1	-0.258247	4.08023	4.94296e-07	9.79714e-06
TMC6	0.16861	6.08231	4.99252e-07	9.88118e-06
SRR	-0.191281	5.28736	5.01639e-07	9.9142e-06
NDFIP2	-0.206786	5.69966	5.08001e-07	1.00256e-05
ADAMTSL2	0.192327	5.02399	5.09906e-07	1.00488e-05
KCNC2	0.46644	5.31185	5.21591e-07	1.02644e-05
RIMBP2	0.16538	4.00988	5.25275e-07	1.03222e-05
PAK6	0.170168	4.66065	5.35528e-07	1.05087e-05
NKX6-1	0.197575	4.64656	5.37427e-07	1.0531e-05
PLA2G16	0.285536	5.614	5.41852e-07	1.06026e-05
ARSE	0.132936	4.4965	5.51218e-07	1.07706e-05
MAP2K1	-0.147908	6.53171	5.5254e-07	1.07812e-05
ADD2	0.146548	4.03373	5.60279e-07	1.09167e-05
CD163L1	0.188607	4.67711	5.61704e-07	1.09291e-05
WT1	0.193337	4.24764	5.64449e-07	1.0967e-05
ICAM1	0.224816	6.21323	5.66296e-07	1.09874e-05
NUP93	-0.190154	6.65434	5.68206e-07	1.09944e-05
UBASH3B	0.125384	3.87993	5.68251e-07	1.09944e-05
DUSP9	0.132054	4.82888	5.81434e-07	1.12245e-05
GMPPA	-0.149575	6.2847	5.81769e-07	1.12245e-05
ITGAX	0.167855	5.87356	5.8618e-07	1.12938e-05
BHLHE22	0.1265	4.16388	6.07776e-07	1.16935e-05
OVGP1	-0.276763	5.96723	6.10695e-07	1.17312e-05
CNNM3	0.167527	6.99366	6.11434e-07	1.17312e-05
CXCL14	0.464535	6.79666	6.15643e-07	1.17956e-05
WSB1	0.172347	7.55176	6.18291e-07	1.18137e-05
EP400	0.116929	6.34961	6.18304e-07	1.18137e-05
HPS1	-0.181998	5.87327	6.22887e-07	1.18848e-05
SLC38A4	-0.235487	3.42943	6.36884e-07	1.21351e-05
ASAP2	0.191403	5.74424	6.41338e-07	1.22031e-05
KIF25	0.139762	3.89838	6.4734e-07	1.23004e-05
DLL3	0.156376	4.12558	6.50805e-07	1.2342e-05
DUSP4	0.266336	4.86001	6.51323e-07	1.2342e-05
ABCC4	-0.375903	8.0213	6.52886e-07	1.23547e-05
PEX10	0.345081	7.04436	6.54675e-07	1.23627e-05
MXRA8	0.198331	6.18256	6.55103e-07	1.23627e-05
SLC25A4	-0.15671	6.3652	6.57294e-07	1.23871e-05
ANGPTL1	-0.216571	4.14527	6.76547e-07	1.27326e-05
PIK3C2B	0.182043	5.96534	6.90696e-07	1.29811e-05
ECEL1	0.172524	4.42432	6.93007e-07	1.30068e-05
CD6	0.190718	4.73641	7.02363e-07	1.31645e-05
GPSM1	0.149865	5.97542	7.20742e-07	1.34907e-05
NDRG1	0.273283	9.95556	7.443e-07	1.39128e-05
GRAMD1A	0.165297	6.60198	7.45768e-07	1.39213e-05
RAMP1	-0.291911	8.38484	7.56003e-07	1.40933e-05
CRISP3	0.862273	5.86228	7.60292e-07	1.41374e-05
C6orf120	-0.18268	6.2681	7.60416e-07	1.41374e-05
ELK1	0.120048	6.05981	7.63712e-07	1.41796e-05
LIMK1	0.135348	5.49022	7.66765e-07	1.42171e-05
TMEM173	0.226672	6.66327	7.71714e-07	1.42896e-05
NME5	-0.306442	5.18717	7.8269e-07	1.4455e-05
EHBP1L1	0.243985	6.29585	7.82741e-07	1.4455e-05
SH3GL1	0.116465	6.82761	7.92722e-07	1.46198e-05
P4HB	-0.184759	9.70248	7.95215e-07	1.46211e-05
APBA1	0.152122	4.82639	7.95611e-07	1.46211e-05
STAM	-0.180363	6.21667	7.95974e-07	1.46211e-05
C8orf34	-0.199359	3.97287	7.98002e-07	1.46389e-05
ADORA1	0.13294	4.29119	8.12304e-07	1.48815e-05
TMEM119	0.237819	6.82467	8.13952e-07	1.48919e-05
COL16A1	0.218343	6.90674	8.3395e-07	1.52272e-05
TRAF4	0.149307	6.05341	8.34487e-07	1.52272e-05
KCTD15	0.154684	5.50822	8.45606e-07	1.54019e-05
UGP2	-0.199212	6.23694	8.46292e-07	1.54019e-05
FUCA2	-0.386264	6.01071	8.48418e-07	1.54202e-05
CCL5	0.258739	6.89581	8.5115e-07	1.54495e-05
SNX4	-0.195908	6.53119	8.57431e-07	1.5543e-05
ST3GAL2	0.173308	5.79278	8.61017e-07	1.55715e-05
BPGM	-0.194608	5.37084	8.61259e-07	1.55715e-05
ALG8	-0.274518	6.39767	8.7296e-07	1.5749e-05
NINL	0.166745	5.5973	8.73358e-07	1.5749e-05
IFT140	0.175862	5.19023	8.83962e-07	1.59194e-05
CMTM3	0.213065	6.56266	8.97993e-07	1.6151e-05
NDUFB9	-0.20143	6.99931	9.0846e-07	1.6318e-05
TNRC18	0.149282	6.44594	9.38892e-07	1.68427e-05
COL8A2	0.242141	5.6542	9.44513e-07	1.69215e-05
DGKQ	0.151737	5.46215	9.49018e-07	1.69802e-05
GTF2B	-0.240168	5.52272	9.55418e-07	1.70725e-05
ITGBL1	0.284612	4.82722	9.58493e-07	1.70735e-05
PRDM16	0.107044	4.13024	9.58804e-07	1.70735e-05
SHROOM4	0.218907	5.01483	9.59184e-07	1.70735e-05
HIBADH	-0.139642	6.74995	9.66223e-07	1.71766e-05
CDC20	0.21025	5.17685	1.00502e-06	1.78433e-05
FBXL18	0.151687	5.4065	1.00815e-06	1.78758e-05
CLDN1	0.356861	5.30553	1.02104e-06	1.80812e-05
C4orf48	0.296996	5.85205	1.04061e-06	1.84041e-05
STAB1	0.17337	5.75179	1.0448e-06	1.84545e-05
NPEPL1	0.165102	5.84439	1.06982e-06	1.88723e-05
IMPA2	-0.264083	6.26561	1.07372e-06	1.89169e-05
BLVRB	-0.198157	6.72464	1.07609e-06	1.89346e-05
ZXDC	0.121241	5.90453	1.08335e-06	1.90379e-05
HES1	0.296643	7.95382	1.08656e-06	1.90701e-05
DPEP1	0.188082	4.80994	1.09854e-06	1.92559e-05
USF2	0.132034	7.08026	1.10208e-06	1.92934e-05
FOXL2	0.226854	4.54254	1.10797e-06	1.93615e-05
SLC25A6	0.141014	8.42146	1.11097e-06	1.93615e-05
TBCD	0.126671	6.36189	1.1115e-06	1.93615e-05
IGSF9B	0.14276	4.29795	1.11159e-06	1.93615e-05
GSTO2	-0.266632	5.48354	1.12684e-06	1.96024e-05
ANO4	-0.218194	4.30491	1.13488e-06	1.96997e-05
OAF	0.179601	6.1998	1.13529e-06	1.96997e-05
FADS2	-0.323921	6.36467	1.13923e-06	1.97221e-05
PGM2	-0.245602	5.91567	1.13982e-06	1.97221e-05
SBF1	0.1512	6.06699	1.14087e-06	1.97221e-05
TNFRSF1B	0.18665	5.82854	1.15265e-06	1.99008e-05
C2orf76	-0.266702	4.02224	1.17712e-06	2.02979e-05
TRIM36	-0.234146	5.68947	1.18653e-06	2.04348e-05
GUCA1B	0.142401	4.58647	1.19058e-06	2.04788e-05
KCTD18	-0.250282	5.45942	1.19522e-06	2.05331e-05
DCX	0.0854225	4.10244	1.20505e-06	2.06627e-05
CRNKL1	-0.166786	6.17094	1.20576e-06	2.06627e-05
FBXO3	-0.156244	4.69355	1.21053e-06	2.07188e-05
TOX	0.255485	4.61866	1.21421e-06	2.07558e-05
ENPP7	0.093249	4.49322	1.21692e-06	2.07765e-05
PLXNB1	0.152992	6.14591	1.2191e-06	2.07879e-05
RBM3	0.122592	8.0848	1.22692e-06	2.08955e-05
SLC18A2	-0.255581	4.51805	1.25658e-06	2.13742e-05
IL12RB1	0.193069	5.1802	1.27643e-06	2.16852e-05
ZNF467	0.238812	5.87669	1.28382e-06	2.17839e-05
SPRY4	0.236674	5.92454	1.28693e-06	2.18099e-05
SRPRB	-0.195409	7.33717	1.29548e-06	2.19279e-05
PRKCI	-0.160398	6.62111	1.31423e-06	2.22179e-05
FAM131A	0.121532	6.29599	1.34258e-06	2.26693e-05
PSENEN	-0.192137	8.5264	1.34816e-06	2.27357e-05
ASB5	-0.360423	4.20859	1.35524e-06	2.28273e-05
KLK4	-0.298083	9.54983	1.38514e-06	2.33025e-05
PLEKHN1	0.191655	6.15033	1.38945e-06	2.33382e-05
TPD52L2	0.115927	7.86795	1.39065e-06	2.33382e-05
MAFG	0.137114	5.50868	1.3957e-06	2.336e-05
ERBB3	-0.165432	6.83544	1.39588e-06	2.336e-05
KLF2	0.238718	6.28291	1.39703e-06	2.336e-05
AIG1	-0.207816	5.89242	1.41295e-06	2.35802e-05
CRYM	-0.317912	6.34965	1.41361e-06	2.35802e-05
NUDT4	-0.195685	7.70062	1.42789e-06	2.37896e-05
GAS7	0.148086	5.1806	1.43235e-06	2.3835e-05
SDHB	-0.27391	6.46093	1.44225e-06	2.39709e-05
C2orf70	0.144102	4.5096	1.45986e-06	2.42344e-05
COPB2	-0.166603	7.49841	1.47053e-06	2.43821e-05
TTLL6	0.122809	4.20437	1.47385e-06	2.44079e-05
MFAP1	-0.199473	5.13081	1.47589e-06	2.44123e-05
RAB3IL1	0.184416	6.02818	1.48941e-06	2.46065e-05
FES	0.164919	5.58089	1.49822e-06	2.46962e-05
CD84	0.137827	4.9789	1.49842e-06	2.46962e-05
PSMD14	-0.209409	5.50225	1.52625e-06	2.51249e-05
OVOL1	0.168573	4.49716	1.53678e-06	2.52681e-05
PKNOX1	0.0973153	5.98359	1.5728e-06	2.58294e-05
MTM1	-0.155314	5.19749	1.57573e-06	2.58468e-05
PSMB6	-0.18028	7.15385	1.58505e-06	2.59689e-05
RPS6KC1	-0.282272	6.89317	1.59058e-06	2.60264e-05
DPY30	-0.223025	6.1544	1.59233e-06	2.60264e-05
HOXB9	0.167723	4.22421	1.61957e-06	2.64279e-05
LAIR1	0.159025	6.50085	1.62073e-06	2.64279e-05
PLCXD2	0.189114	3.79269	1.62692e-06	2.64975e-05
PWWP2B	0.166142	6.2531	1.63445e-06	2.65887e-05
GHITM	-0.186807	7.29278	1.63881e-06	2.66282e-05
UBE4A	-0.189627	6.66938	1.64412e-06	2.66437e-05
FBXO21	-0.12238	6.25725	1.64496e-06	2.66437e-05
HTR5A	0.0935653	3.67534	1.64555e-06	2.66437e-05
CCNDBP1	-0.132658	5.52978	1.6489e-06	2.66666e-05
FBXO8	-0.166649	5.7855	1.65777e-06	2.67785e-05
TBL1XR1	-0.213878	7.23151	1.68308e-06	2.71557e-05
AEBP1	0.285158	8.21012	1.68835e-06	2.71823e-05
RWDD2B	-0.156103	5.75094	1.68868e-06	2.71823e-05
HAUS4	-0.140536	4.95982	1.70891e-06	2.74761e-05
SKI	0.122776	6.94129	1.71314e-06	2.7512e-05
SSR1	-0.129749	8.22863	1.71537e-06	2.75157e-05
PEX7	-0.219703	5.52721	1.72739e-06	2.76763e-05
ALAS1	-0.176685	4.97605	1.73262e-06	2.77279e-05
PTCH2	0.159812	5.00263	1.75428e-06	2.8042e-05
ALG14	-0.209657	5.49151	1.78869e-06	2.8559e-05
PPL	-0.201448	6.55803	1.80353e-06	2.87626e-05
KRT8	-0.192915	9.04237	1.81476e-06	2.89083e-05
PMPCB	-0.158632	6.68214	1.85034e-06	2.94412e-05
OPA3	0.144288	5.84602	1.85815e-06	2.95314e-05
CILP2	0.151766	4.42818	1.91504e-06	3.04005e-05
HSD17B4	-0.241068	7.60341	1.9239e-06	3.0506e-05
MUC1	0.285521	5.78551	1.94487e-06	3.08031e-05
ZBTB46	0.128712	5.15135	1.96921e-06	3.11528e-05
RET	-0.296322	4.71927	1.99933e-06	3.1593e-05
ARHGDIB	0.294266	8.56588	2.02228e-06	3.19191e-05
SLC35B3	-0.169897	5.51068	2.03179e-06	3.20316e-05
ARAP3	0.140186	5.2088	2.03405e-06	3.20316e-05
ARHGAP4	0.15388	5.76725	2.04969e-06	3.22411e-05
SPCS3	-0.186463	7.33651	2.06575e-06	3.24567e-05
VAMP4	-0.177087	5.17571	2.0986e-06	3.29223e-05
ECE1	0.163055	7.04811	2.10015e-06	3.29223e-05
CD47	-0.178238	6.91465	2.10299e-06	3.29293e-05
EEF1D	0.149668	8.3636	2.13284e-06	3.33535e-05
TARS	-0.199004	6.53527	2.13491e-06	3.33535e-05
LINGO1	0.209499	4.99339	2.14158e-06	3.34198e-05
COX5B	-0.182001	7.65138	2.17565e-06	3.38952e-05
TMC1	0.226089	4.206	2.17696e-06	3.38952e-05
KRBA1	0.185897	5.83198	2.19215e-06	3.40932e-05
TMEM9B	-0.189089	6.98966	2.2633e-06	3.51602e-05
TRAPPC1	-0.16959	8.59411	2.26741e-06	3.51844e-05
TRIM65	0.107287	5.44052	2.31135e-06	3.58259e-05
PPM1A	-0.133647	6.1858	2.32692e-06	3.59875e-05
RAB36	0.150207	6.12845	2.32699e-06	3.59875e-05
TRIP13	0.188462	3.76247	2.33697e-06	3.61013e-05
APIP	-0.230468	4.89817	2.35691e-06	3.63317e-05
FSTL3	0.183708	5.98036	2.35715e-06	3.63317e-05
LY6H	0.262897	5.05683	2.36886e-06	3.64714e-05
WIZ	0.115178	6.18354	2.37529e-06	3.65298e-05
GRIN3A	0.321905	4.39955	2.38721e-06	3.66721e-05
UBOX5	0.112533	6.05435	2.43787e-06	3.74088e-05
TSHZ2	0.203102	5.65809	2.44412e-06	3.74629e-05
RALGPS2	-0.182707	5.37634	2.46557e-06	3.77497e-05
IL2RA	0.130889	4.542	2.47477e-06	3.78486e-05
CLSTN2	0.318161	4.47817	2.4801e-06	3.78881e-05
MCFD2	-0.155008	6.64252	2.48635e-06	3.79333e-05
DAD1	-0.177271	7.72901	2.48855e-06	3.79333e-05
ATAD2	-0.222605	5.13798	2.51263e-06	3.82421e-05
CLCNKA	0.141268	4.78589	2.51436e-06	3.82421e-05
APOBEC3D	0.150691	5.73654	2.55872e-06	3.88739e-05
GDF15	-0.386893	7.93579	2.56778e-06	3.89687e-05
PARVG	0.163521	5.0046	2.59756e-06	3.93774e-05
DACT3	0.20189	5.94372	2.60483e-06	3.94442e-05
TAF4	0.126171	5.95589	2.64324e-06	3.9982e-05
SLC1A4	-0.148462	5.98139	2.65129e-06	4.00598e-05
CSF2RA	0.112556	4.45528	2.66549e-06	4.02302e-05
GSC	0.185895	5.14946	2.67774e-06	4.03545e-05
BAIAP2	-0.163797	6.6489	2.67957e-06	4.03545e-05
MAT2B	-0.196555	5.98421	2.6873e-06	4.04004e-05
ANAPC10	-0.180719	4.3262	2.68848e-06	4.04004e-05
CAMK2N1	0.301526	7.32285	2.69327e-06	4.04284e-05
ITPR3	0.199128	6.02271	2.70074e-06	4.04964e-05
STX12	-0.185751	6.8448	2.72708e-06	4.08469e-05
HLA-DOA	0.157362	6.1766	2.74052e-06	4.10038e-05
KIAA1549	0.201989	4.94466	2.77333e-06	4.14497e-05
TFAP2B	0.0838588	3.6427	2.80623e-06	4.18565e-05
VPS4A	-0.173143	7.04491	2.80662e-06	4.18565e-05
LAMC3	0.201157	5.17347	2.82699e-06	4.21148e-05
MFN1	-0.184195	6.04319	2.84041e-06	4.22691e-05
VPS45	-0.14856	6.492	2.858e-06	4.24851e-05
TTC34	0.110198	4.58761	2.86205e-06	4.24995e-05
SLC25A45	0.186053	7.83648	2.87159e-06	4.25953e-05
BRCC3	-0.191137	4.62334	2.88972e-06	4.28181e-05
POM121	0.138529	6.46203	2.8952e-06	4.28532e-05
SDC1	0.202043	5.83149	2.9043e-06	4.2942e-05
INO80C	-0.152793	5.24433	2.91425e-06	4.3043e-05
REPS2	-0.21854	6.89541	2.93429e-06	4.32925e-05
TSG101	-0.218374	6.87342	2.96444e-06	4.36907e-05
ALG1	-0.132894	5.38746	2.9914e-06	4.40409e-05
PHLDB1	0.15439	5.80073	3.0077e-06	4.42337e-05
TROAP	0.17316	4.87047	3.03657e-06	4.46107e-05
ARID1B	0.100037	6.08565	3.04313e-06	4.46595e-05
EDAR	0.125442	3.36594	3.06673e-06	4.49218e-05
FBXO25	-0.204664	6.79336	3.06751e-06	4.49218e-05
NDUFAF1	-0.14872	5.46234	3.07453e-06	4.49768e-05
ARRB1	-0.133011	6.32908	3.08103e-06	4.49894e-05
PKP1	-0.402404	6.3428	3.08191e-06	4.49894e-05
OTOS	0.0849683	4.15887	3.08586e-06	4.49994e-05
CCKBR	0.123433	3.93521	3.09064e-06	4.50216e-05
ATG3	-0.219888	6.37791	3.11675e-06	4.5354e-05
RNF207	0.14545	5.59211	3.13415e-06	4.55592e-05
DPP7	0.15506	7.66983	3.15652e-06	4.5836e-05
ATAD3C	0.20194	5.68407	3.18548e-06	4.62079e-05
SMCHD1	-0.176413	6.1182	3.19355e-06	4.62762e-05
PLXNA4	0.0992025	3.80535	3.20062e-06	4.63301e-05
SACM1L	-0.170463	7.05033	3.24782e-06	4.6964e-05
DERL1	-0.162662	6.43819	3.25384e-06	4.69935e-05
SETD3	-0.127307	6.57874	3.25667e-06	4.69935e-05
COL18A1	0.148146	6.74627	3.28253e-06	4.73171e-05
NCOR2	0.153871	6.77858	3.31229e-06	4.76963e-05
BRSK2	0.214097	4.93379	3.32267e-06	4.7777e-05
NGFR	0.209432	6.1744	3.32482e-06	4.7777e-05
REXO1	0.134998	5.74665	3.33745e-06	4.79086e-05
ACADM	-0.242155	6.79069	3.42901e-06	4.91717e-05
OXGR1	-0.245329	3.29802	3.43504e-06	4.9207e-05
GPR68	0.146802	4.82966	3.45089e-06	4.93828e-05
TMEM167B	-0.15928	7.3041	3.46642e-06	4.95537e-05
CDH4	0.0930071	4.15422	3.47776e-06	4.96169e-05
SIAE	-0.286589	6.38731	3.47804e-06	4.96169e-05
ATP6V1B1	0.168768	5.11578	3.4925e-06	4.97718e-05
CHD1L	-0.132832	5.3108	3.49678e-06	4.97813e-05
HM13	-0.131094	6.87895	3.53631e-06	5.02922e-05
MVK	-0.15899	5.73006	3.55406e-06	5.04926e-05
PASK	-0.168476	5.29522	3.65267e-06	5.18401e-05
SLC30A4	-0.273975	8.04813	3.66225e-06	5.18886e-05
VTN	0.150402	4.46471	3.66361e-06	5.18886e-05
C1orf116	-0.192044	7.42945	3.67558e-06	5.20047e-05
FAM122A	-0.142817	5.03733	3.73153e-06	5.27422e-05
PDE6A	0.109833	5.25461	3.74047e-06	5.28143e-05
ITFG1	-0.148168	6.20037	3.74428e-06	5.28143e-05
IGFBP3	0.229994	6.86939	3.74878e-06	5.28237e-05
CHRD	0.203731	5.70514	3.76126e-06	5.29454e-05
SLCO3A1	0.138477	4.56328	3.78474e-06	5.32217e-05
TMEM64	-0.167056	5.17907	3.80549e-06	5.3459e-05
KARS	-0.115867	6.17574	3.81317e-06	5.35124e-05
COL3A1	0.281487	8.24953	3.83607e-06	5.3779e-05
AGRN	0.171973	6.26942	3.85087e-06	5.39317e-05
HOMER3	0.14197	5.70348	3.85737e-06	5.39679e-05
LITAF	-0.152652	8.36554	3.86607e-06	5.40348e-05
LCMT1	-0.149787	6.53566	3.87222e-06	5.40661e-05
KIAA1211	0.153407	3.63461	3.90666e-06	5.44918e-05
PDE4C	0.131518	5.23991	3.94871e-06	5.50226e-05
UBE2D1	-0.200592	4.75248	3.99398e-06	5.55974e-05
NALCN	0.111281	3.63637	4.03637e-06	5.60783e-05
TRPM8	-0.407811	7.98002	4.03666e-06	5.60783e-05
PCDHB14	0.189508	4.6268	4.08217e-06	5.66535e-05
ST3GAL1	0.141038	5.11984	4.09669e-06	5.67978e-05
SYPL1	-0.203901	6.68069	4.123e-06	5.7056e-05
HMGCR	-0.183301	5.69991	4.12358e-06	5.7056e-05
SYTL5	-0.197927	3.24949	4.13098e-06	5.71011e-05
SHROOM1	0.248549	8.00715	4.13622e-06	5.71163e-05
ST6GALNAC4	0.164846	4.7852	4.15011e-06	5.72508e-05
DMWD	0.151809	6.41663	4.16365e-06	5.73802e-05
STEAP1	-0.299201	7.16909	4.1706e-06	5.74186e-05
ERP44	-0.147814	6.32921	4.1919e-06	5.76543e-05
CLDN16	0.1282	3.83945	4.22976e-06	5.81171e-05
PI4K2B	-0.160132	4.99652	4.25451e-06	5.83948e-05
FJX1	0.234561	5.87508	4.26002e-06	5.83948e-05
DECR1	-0.188323	6.56858	4.26267e-06	5.83948e-05
PALM2	0.108655	4.852	4.30603e-06	5.89302e-05
SETD1A	0.13401	6.77417	4.31314e-06	5.89505e-05
RAB9A	-0.228008	6.05175	4.31764e-06	5.89505e-05
SLC29A1	0.158688	5.98212	4.32033e-06	5.89505e-05
USP10	-0.175351	7.00077	4.34344e-06	5.91768e-05
TAPBP	0.132162	7.82767	4.3455e-06	5.91768e-05
ATP8B2	-0.175921	6.46637	4.40662e-06	5.99501e-05
PIK3R2	0.13191	7.02737	4.42302e-06	6.01138e-05
SH3PXD2A	0.179616	5.83262	4.48228e-06	6.08593e-05
TALDO1	-0.115102	6.85848	4.55021e-06	6.16363e-05
PSMD7	-0.144403	6.71421	4.55118e-06	6.16363e-05
SIDT2	-0.267858	7.38011	4.55588e-06	6.16363e-05
CCND1	0.14676	7.96318	4.55738e-06	6.16363e-05
ZNF358	0.142169	7.45055	4.58864e-06	6.19983e-05
COX7B	-0.236962	6.89983	4.60454e-06	6.21176e-05
PRKAR2A	-0.122408	6.76847	4.60648e-06	6.21176e-05
SOX2	0.206929	5.45747	4.64055e-06	6.2516e-05
HIST2H2BE	-0.264082	8.42854	4.66081e-06	6.27277e-05
RAB2B	-0.13805	6.10626	4.70068e-06	6.32026e-05
FGD3	0.150554	5.21958	4.71659e-06	6.33547e-05
METRNL	0.163174	5.59148	4.72131e-06	6.33565e-05
HTRA4	0.154351	5.3711	4.73394e-06	6.33921e-05
CCDC40	0.137256	4.93153	4.73408e-06	6.33921e-05
CLIP2	0.139918	5.78395	4.73775e-06	6.33921e-05
SFTPB	0.119686	3.89021	4.86344e-06	6.49555e-05
ZNF562	0.140876	6.798	4.86401e-06	6.49555e-05
SETBP1	0.162774	6.19516	4.91388e-06	6.55579e-05
COX6A1	-0.183362	9.21183	4.98957e-06	6.65034e-05
KDM6B	0.162431	6.16577	5.10178e-06	6.79335e-05
TACC2	-0.136053	5.92342	5.10825e-06	6.7954e-05
ZNF250	0.228987	4.97432	5.17455e-06	6.87697e-05
RBM18	-0.156119	5.04704	5.21155e-06	6.91948e-05
PPP1R16B	0.147096	4.21176	5.239e-06	6.94475e-05
CPNE9	0.0834358	4.27318	5.24066e-06	6.94475e-05
GOT1	-0.122221	5.56428	5.26048e-06	6.9643e-05
EIF5A	-0.144973	8.80118	5.26882e-06	6.9643e-05
NUDT7	-0.18824	5.48304	5.27056e-06	6.9643e-05
DIRC2	-0.159037	5.71303	5.27704e-06	6.96619e-05
ZNF707	0.127233	5.13123	5.29356e-06	6.98132e-05
IGF1	-0.261925	6.57202	5.31202e-06	6.99898e-05
SLC25A38	-0.167458	5.88349	5.34513e-06	7.03588e-05
ENC1	0.264599	6.74822	5.37784e-06	7.0722e-05
NEDD8	-0.221411	7.25713	5.40357e-06	7.09926e-05
TMEM182	-0.137395	3.6794	5.46739e-06	7.17627e-05
BLOC1S2	-0.202161	6.57274	5.51564e-06	7.23273e-05
AZI2	-0.150061	5.59493	5.53724e-06	7.25416e-05
NOP10	-0.227135	8.32979	5.55202e-06	7.26662e-05
ABCA1	0.155727	5.50933	5.58954e-06	7.30878e-05
ZDHHC18	0.109842	5.87499	5.61211e-06	7.33135e-05
PNMA3	0.169439	4.62767	5.66246e-06	7.39013e-05
SLC12A7	0.133095	7.18356	5.70319e-06	7.43625e-05
TCTN1	-0.186514	5.40081	5.71606e-06	7.446e-05
TGFB1	0.167102	6.0295	5.72851e-06	7.45517e-05
TAX1BP1	-0.149623	6.98497	5.74491e-06	7.46947e-05
SLC17A7	0.107279	3.53501	5.80037e-06	7.53447e-05
PTK7	0.247815	6.28687	5.80684e-06	7.53578e-05
GJC3	-0.241389	5.0251	5.83059e-06	7.5595e-05
TBC1D4	-0.209125	6.60119	5.84252e-06	7.56451e-05
RAB31	0.187089	6.0947	5.84543e-06	7.56451e-05
VPS25	-0.177623	7.37608	5.87507e-06	7.59575e-05
SERP1	-0.166803	7.89596	5.93124e-06	7.66118e-05
C17orf80	-0.166551	4.59279	5.94941e-06	7.67747e-05
ARL1	-0.153522	7.61472	5.96464e-06	7.68993e-05
VHL	0.124242	6.53388	5.98076e-06	7.70046e-05
CADPS	0.255032	4.25557	5.98398e-06	7.70046e-05
VTI1B	-0.15819	6.58813	6.02293e-06	7.74336e-05
AKAP8L	0.122862	6.37556	6.02961e-06	7.74473e-05
IGFBP4	0.237939	8.04486	6.04708e-06	7.75995e-05
CCR7	0.216835	5.03031	6.06632e-06	7.77741e-05
ACOT2	-0.189821	4.75113	6.07937e-06	7.7869e-05
RGS16	0.21668	4.95522	6.11154e-06	7.82085e-05
ACOT11	0.138999	4.33792	6.1615e-06	7.87747e-05
MOG	0.124261	4.73621	6.22569e-06	7.95216e-05
CNDP2	-0.151103	7.94889	6.32344e-06	8.06955e-05
SAMD1	0.142257	6.75975	6.33711e-06	8.07952e-05
PAX1	0.146852	3.70259	6.36585e-06	8.10866e-05
C20orf173	0.0964335	3.56048	6.38555e-06	8.12626e-05
RPN2	-0.169287	8.36999	6.40114e-06	8.13859e-05
SFT2D1	-0.214931	6.7084	6.41427e-06	8.14777e-05
PNPLA4	-0.171374	5.08759	6.50861e-06	8.26001e-05
GOLGA3	0.109699	7.82179	6.52814e-06	8.27717e-05
DAPK2	0.162093	5.58855	6.54767e-06	8.29432e-05
TXNL1	-0.197239	5.95586	6.65156e-06	8.41819e-05
GPHN	-0.107139	5.01874	6.70475e-06	8.47773e-05
GAB2	0.150144	5.78032	6.7439e-06	8.51943e-05
LYPD1	0.196967	4.43704	6.76256e-06	8.53518e-05
CACNA1C	0.144772	5.24723	6.79627e-06	8.56988e-05
TMEM217	0.16252	3.93789	6.88377e-06	8.67229e-05
ATG4C	-0.183753	4.67646	6.92511e-06	8.71641e-05
NUP88	-0.157952	6.34615	6.93702e-06	8.71831e-05
CCK	-0.306857	4.6187	6.93925e-06	8.71831e-05
FUT7	0.11877	4.85347	7.05293e-06	8.85307e-05
SLC16A3	0.230118	5.78609	7.0739e-06	8.87131e-05
SLC25A34	0.122844	6.01023	7.09628e-06	8.8913e-05
ARHGDIG	0.192687	5.32135	7.10651e-06	8.89603e-05
PIK3CD	0.150834	5.45404	7.16601e-06	8.96239e-05
SIGLEC10	0.143119	4.51197	7.22747e-06	9.03106e-05
HSPA12A	0.139132	4.84343	7.26394e-06	9.06108e-05
TAF13	-0.267421	5.56382	7.26463e-06	9.06108e-05
MAN2B2	-0.170694	7.83897	7.30636e-06	9.1049e-05
GDA	0.145119	4.0718	7.31765e-06	9.10956e-05
NRIP1	-0.196734	6.10117	7.32331e-06	9.10956e-05
KIF26A	0.13196	4.72264	7.33633e-06	9.11754e-05
KPNA1	-0.117172	6.60879	7.37645e-06	9.15915e-05
SOCS7	0.145352	5.17195	7.40942e-06	9.1895e-05
ABLIM2	0.144247	4.70871	7.41421e-06	9.1895e-05
PPP2R3C	-0.175983	5.24607	7.46086e-06	9.23902e-05
SPOCK2	0.272956	6.20697	7.5373e-06	9.3253e-05
B4GALNT3	0.131875	4.97044	7.57419e-06	9.36254e-05
ATP2C1	-0.190745	7.33261	7.62895e-06	9.42179e-05
AFTPH	-0.140501	6.58198	7.67608e-06	9.47152e-05
SCOC	-0.268124	5.70613	7.71212e-06	9.50748e-05
ENPP1	0.160358	5.65024	7.73284e-06	9.52451e-05
SCN3A	0.0934726	3.25443	7.74386e-06	9.52958e-05
TNFRSF8	0.109389	4.57851	7.84556e-06	9.64612e-05
SLC26A3	-0.280527	3.31456	7.88677e-06	9.68816e-05
CHAT	0.102484	4.10812	7.96197e-06	9.77183e-05
CSH1	0.110664	4.20672	8.00683e-06	9.81816e-05
VSIG2	-0.370023	5.74396	8.0144e-06	9.8187e-05
PHF8	-0.141886	6.26125	8.02828e-06	9.82698e-05
SSR3	-0.175693	7.2865	8.0395e-06	9.83199e-05
UXS1	-0.110518	4.95615	8.08073e-06	9.86735e-05
TRIM45	0.113487	5.68935	8.08272e-06	9.86735e-05
CUL2	-0.171413	5.64343	8.09726e-06	9.87636e-05
PDE1B	0.123757	3.94488	8.22964e-06	0.00010029
KCNC4	0.122944	4.56827	8.28565e-06	0.000100883
FAM171B	0.203325	4.49328	8.32876e-06	0.000101319
SLC35A3	-0.234911	6.68236	8.44673e-06	0.000102663
LGR4	-0.16406	4.88593	8.47587e-06	0.000102927
LSM6	-0.272131	4.35054	8.53678e-06	0.000103575
ACADSB	-0.204754	6.34411	8.56342e-06	0.000103717
GDNF	0.146032	4.33242	8.56354e-06	0.000103717
RAPH1	-0.176349	5.9669	8.58855e-06	0.00010387
DYNC1LI1	-0.144579	5.08105	8.59118e-06	0.00010387
PDCD7	0.144226	7.193	8.64582e-06	0.000104439
SEC61G	-0.277047	6.12783	8.71779e-06	0.000105216
TNFSF10	-0.236634	7.62436	8.77621e-06	0.000105828
KCNS3	0.348949	5.61352	8.84467e-06	0.000106561
C17orf53	0.111779	4.11055	9.0515e-06	0.000108958
RHBG	0.135261	4.85955	9.06729e-06	0.000109011
ZFAND5	0.134332	7.79571	9.07552e-06	0.000109011
POLR2K	-0.206171	6.57134	9.07964e-06	0.000109011
ZNF585A	-0.134949	4.88645	9.17037e-06	0.000110005
SIGMAR1	-0.166497	7.15468	9.19361e-06	0.000110188
PPCS	-0.189269	7.26238	9.20988e-06	0.000110212
C11orf54	-0.176124	6.31402	9.21162e-06	0.000110212
CDKN2A	0.2052	4.8491	9.27253e-06	0.000110844
PIGP	-0.22602	5.22314	9.31304e-06	0.000111232
NAP1L4	0.0903505	7.01283	9.43176e-06	0.000112553
CDH11	0.205185	5.97229	9.48453e-06	0.000113085
PHRF1	0.129706	5.87285	9.58034e-06	0.000114129
STRA6	0.216528	5.58418	9.67876e-06	0.000115202
SPN	0.143732	6.02517	9.721e-06	0.000115604
DTX4	0.14426	5.28869	9.74399e-06	0.000115778
KCNA4	0.0755645	3.06749	9.78845e-06	0.000116174
ANTXR1	0.197813	6.07194	9.79415e-06	0.000116174
LTBP3	0.158475	6.12237	9.89288e-06	0.000117244
PAQR7	0.146041	6.5062	9.90732e-06	0.000117315
FAM53B	0.113783	6.02347	9.95536e-06	0.000117782
MFSD1	-0.216299	6.59798	1.00481e-05	0.000118777
SLC6A7	0.0964676	4.43571	1.00871e-05	0.000119136
ERLIN1	-0.124253	5.52093	1.01058e-05	0.000119255
USP22	0.101214	7.27769	1.01678e-05	0.000119884
SEC24A	-0.155483	4.95737	1.01808e-05	0.000119935
SLC41A2	0.170205	4.14011	1.02045e-05	0.000119988
EPHA1	0.14731	5.12338	1.02109e-05	0.000119988
LYPLAL1	-0.20575	5.95767	1.02113e-05	0.000119988
BMF	0.128316	4.90994	1.02925e-05	0.000120838
IER3IP1	-0.212254	6.79827	1.03683e-05	0.000121625
NOX4	0.220889	4.01918	1.03865e-05	0.000121735
RAVER1	0.113006	6.36108	1.04432e-05	0.000122296
CACNG8	0.0977866	4.54513	1.04829e-05	0.000122657
TKTL2	0.0808586	3.55637	1.06041e-05	0.00012397
PTER	-0.206626	4.38033	1.07186e-05	0.000125202
MATN3	0.2838	4.71951	1.07318e-05	0.000125249
NDUFB5	-0.219338	7.27501	1.08041e-05	0.000125987
INPP5E	0.159616	5.27167	1.08722e-05	0.000126643
NAPG	-0.16246	5.77679	1.08787e-05	0.000126643
PDHX	-0.134214	6.39626	1.09092e-05	0.00012689
SPINK1	-0.518803	4.16152	1.094e-05	0.000127142
TUBGCP5	-0.131148	5.11369	1.10263e-05	0.000128037
TXNDC12	-0.15963	7.66346	1.11155e-05	0.000128965
AANAT	0.0876968	3.88232	1.11444e-05	0.00012919
ZNF496	0.101435	5.34056	1.12682e-05	0.000130516
CACNB3	0.14438	5.69447	1.13045e-05	0.000130827
TRIM15	0.0594243	3.52349	1.13366e-05	0.000131088
RELL1	0.136056	5.46461	1.15181e-05	0.000133075
ZBTB17	0.129393	6.48574	1.15773e-05	0.000133647
WNT9A	0.157985	4.65913	1.16078e-05	0.000133855
PIK3C3	-0.126492	5.04321	1.16147e-05	0.000133855
TMPRSS6	0.0968492	4.3399	1.1632e-05	0.000133943
C11orf1	-0.195233	5.23279	1.17078e-05	0.000134563
SYT11	0.151111	6.10506	1.17083e-05	0.000134563
GBA	-0.125281	5.79109	1.17151e-05	0.000134563
ETHE1	-0.205387	5.74279	1.17367e-05	0.000134649
UFC1	-0.139906	8.00156	1.17421e-05	0.000134649
NEUROG1	0.0933036	4.76568	1.18072e-05	0.000135283
FERMT3	0.162868	5.84626	1.1886e-05	0.000136072
DAND5	0.115971	5.64364	1.19146e-05	0.000136287
MYBL2	0.199216	4.86187	1.19414e-05	0.000136479
PHB	-0.142119	7.18635	1.19512e-05	0.000136479
SLC6A20	0.0985499	3.71963	1.20959e-05	0.000138017
PRDM13	0.0909409	3.40555	1.21646e-05	0.000138462
SMURF2	-0.122741	6.04445	1.21649e-05	0.000138462
CPNE2	0.159177	5.54294	1.2165e-05	0.000138462
ST6GAL2	0.157251	4.53006	1.22163e-05	0.000138845
TBC1D8B	-0.174943	4.62668	1.22187e-05	0.000138845
CAB39	-0.183551	6.58623	1.2253e-05	0.000139015
TDO2	0.333856	3.32802	1.22538e-05	0.000139015
RANGRF	-0.169808	5.89709	1.23382e-05	0.000139856
VPS33B	-0.121507	5.34986	1.24243e-05	0.000140717
CD5	0.161445	4.91954	1.25005e-05	0.000141464
CYP2R1	-0.189464	4.95164	1.25236e-05	0.000141609
PAX4	0.0570099	3.45701	1.27174e-05	0.000143645
TTC8	-0.197243	5.52067	1.27245e-05	0.000143645
PINK1	-0.124018	6.50839	1.27782e-05	0.000144133
TSPAN6	-0.226165	7.99729	1.27971e-05	0.000144202
TMED2	-0.145749	8.30243	1.28052e-05	0.000144202
C1orf127	0.103062	4.56899	1.28196e-05	0.000144246
RGMB	0.178279	6.06498	1.28466e-05	0.000144397
LGALS3	-0.207126	6.24144	1.28539e-05	0.000144397
C12orf29	-0.175264	4.86902	1.28683e-05	0.000144441
APBA2	0.145328	5.02258	1.28887e-05	0.000144553
FAM107B	-0.173619	6.16458	1.2937e-05	0.000144976
SH3RF1	0.253073	6.80132	1.29853e-05	0.0001454
SBK1	0.196743	5.49095	1.30136e-05	0.000145557
ADAL	-0.144117	4.28735	1.30243e-05	0.000145557
CALHM2	0.147415	5.69922	1.30311e-05	0.000145557
EIF1AY	-0.188168	5.4167	1.30907e-05	0.000146106
FAM155A	0.226129	4.01246	1.31458e-05	0.000146602
TAF1B	-0.179992	4.59606	1.3166e-05	0.000146708
GABBR2	0.0713061	3.80259	1.32815e-05	0.000147876
ARFGAP1	0.131724	6.0466	1.33547e-05	0.000148544
NAGA	-0.113998	6.3028	1.3363e-05	0.000148544
UNC13D	0.134609	5.10202	1.34067e-05	0.000148909
MYO1G	0.149866	4.90793	1.34253e-05	0.000148996
ODF3B	0.198404	5.65095	1.34572e-05	0.00014923
DSTYK	0.116015	5.4664	1.34796e-05	0.000149358
ACP5	-0.247649	5.78296	1.35019e-05	0.000149486
CABLES2	0.112724	5.43925	1.35407e-05	0.000149794
RAB4A	-0.161618	6.36613	1.36536e-05	0.000150923
CDK9	0.134971	6.76057	1.38662e-05	0.00015315
SLC18A3	0.137952	3.90313	1.38901e-05	0.000153291
CMTM7	0.17666	5.09961	1.3906e-05	0.000153344
SLC9A3	0.208576	5.41148	1.39473e-05	0.000153676
CARD11	0.151564	5.23258	1.40237e-05	0.000154395
RANBP3L	-0.253171	5.16594	1.42323e-05	0.000156567
VPS54	-0.172774	6.14146	1.43358e-05	0.000157579
HUS1B	0.11946	3.98646	1.43556e-05	0.000157658
APRT	-0.171961	6.9385	1.43658e-05	0.000157658
AGL	-0.18499	5.9589	1.43837e-05	0.000157729
PERP	-0.163331	6.62252	1.44509e-05	0.000158285
TMEM33	-0.137352	6.21394	1.44669e-05	0.000158285
ETFDH	-0.176973	5.30123	1.44707e-05	0.000158285
CCNL2	0.14158	7.31202	1.44803e-05	0.000158285
LMBRD2	-0.196874	4.97963	1.45186e-05	0.000158578
CA10	0.0818334	3.28485	1.45549e-05	0.000158848
DNAJC3	-0.180055	6.06259	1.47752e-05	0.000161125
ATP8B4	-0.278898	4.77045	1.49239e-05	0.000162618
NMUR1	0.135866	5.77225	1.49723e-05	0.000163017
ZNF683	0.13804	4.94804	1.50733e-05	0.000163987
RIPK2	-0.218733	5.97202	1.51254e-05	0.000164425
CNTN2	0.0929529	4.10283	1.5239e-05	0.00016553
PAOX	-0.201808	6.08336	1.52561e-05	0.000165585
H2AFZ	-0.212854	7.69368	1.53453e-05	0.000166422
FBLIM1	0.138427	8.05242	1.53844e-05	0.000166714
NTSR2	0.0986847	4.15556	1.54357e-05	0.000167139
TANC1	0.152299	5.94228	1.54948e-05	0.000167648
SPTBN1	0.133585	7.08179	1.55599e-05	0.00016822
BRD4	0.113909	6.18343	1.56323e-05	0.000168871
ESRRG	-0.163786	4.72486	1.56621e-05	0.00016906
MB	-0.271639	5.33914	1.57556e-05	0.000169815
UBA5	-0.130312	6.07329	1.57567e-05	0.000169815
MAST4	-0.124818	5.242	1.57699e-05	0.000169825
TBC1D10C	0.200247	5.5391	1.57946e-05	0.000169958
PSMA2	-0.259832	5.52754	1.58284e-05	0.00017019
PDIA5	-0.185757	7.83181	1.60887e-05	0.000172853
ADRA2A	0.300353	6.09273	1.61292e-05	0.000173154
CDC5L	-0.127634	5.17792	1.62607e-05	0.000174429
POU4F1	0.110424	3.48946	1.62951e-05	0.000174663
STIM1	-0.124015	6.28301	1.63501e-05	0.000175116
MTHFD1	-0.174288	6.1156	1.63697e-05	0.00017519
UROD	-0.142776	7.37214	1.64305e-05	0.000175704
EEF1E1	-0.255461	5.26693	1.64858e-05	0.000176159
YY1	0.0782578	6.94859	1.66038e-05	0.000177283
SPNS3	0.126631	5.07901	1.67085e-05	0.000178262
GAB4	0.0871392	4.21849	1.67883e-05	0.000178976
DEFB124	0.163916	4.78167	1.68324e-05	0.000179307
SEMA7A	0.123886	4.6787	1.70739e-05	0.000181712
MEX3C	0.110841	5.72182	1.70846e-05	0.000181712
ERI2	-0.166852	4.69473	1.70977e-05	0.000181712
MAML1	0.102071	5.85189	1.71566e-05	0.000182198
MCCC2	-0.357395	7.2395	1.72408e-05	0.000182951
SPI1	0.217108	6.38579	1.72552e-05	0.000182963
TFAP2A	0.156037	5.11596	1.73121e-05	0.000183426
MAPKBP1	0.106917	5.08087	1.77078e-05	0.000187351
DNAJC19	-0.246778	6.14733	1.77097e-05	0.000187351
TMED3	-0.162874	7.38904	1.77832e-05	0.000187984
RASSF3	-0.162291	6.80486	1.78399e-05	0.000188439
SMPD3	0.175997	5.25486	1.79181e-05	0.000189077
HDHD2	-0.203047	6.69628	1.79277e-05	0.000189077
SHISA2	0.203272	6.54022	1.7974e-05	0.000189359
ATPAF2	-0.153064	5.23631	1.79819e-05	0.000189359
FBXW11	-0.132522	6.2796	1.80804e-05	0.000190251
LRRC28	-0.156064	5.31679	1.80947e-05	0.000190256
NFKB2	0.13715	6.63094	1.81763e-05	0.000190969
CAMKK2	-0.250433	7.59923	1.8195e-05	0.000191019
RERE	0.11262	7.04863	1.83307e-05	0.000192298
DACH2	-0.204701	3.25086	1.85741e-05	0.000194703
KCNH6	-0.216045	4.97651	1.86443e-05	0.000195291
CYTH2	0.154923	6.45992	1.8697e-05	0.000195695
NDUFS2	-0.111168	5.96432	1.87178e-05	0.000195764
HAPLN3	0.186509	4.69104	1.89227e-05	0.000197757
FAM71E2	0.0791288	3.98308	1.89894e-05	0.000198153
CARM1	0.126312	6.55174	1.90039e-05	0.000198153
KCNAB2	0.129906	5.49171	1.90098e-05	0.000198153
EBAG9	-0.149223	5.76001	1.90181e-05	0.000198153
F8	-0.109521	4.06477	1.90401e-05	0.000198232
KRTAP5-9	0.130406	4.152	1.91524e-05	0.000199224
C5orf22	-0.150577	5.30151	1.91642e-05	0.000199224
E2F2	0.122101	4.68983	1.92499e-05	0.000199964
CHRM1	-0.215077	6.57734	1.93662e-05	0.000201021
TP53I13	0.152399	7.03327	1.94786e-05	0.000202035
GIGYF1	0.116474	6.17	1.95659e-05	0.000202728
CHMP1A	-0.168881	6.36134	1.95748e-05	0.000202728
ASH2L	-0.223645	6.77681	1.95974e-05	0.000202801
MYH9	0.148608	8.17611	1.96135e-05	0.000202801
AIFM1	-0.119634	5.50261	1.96259e-05	0.000202801
SERGEF	0.15374	5.85719	1.96863e-05	0.000203273
GPBAR1	0.146236	5.20846	1.97251e-05	0.000203521
CALM1	-0.142288	7.95152	1.98072e-05	0.000204104
CXCL16	0.1175	6.58838	1.98112e-05	0.000204104
COL8A1	0.242113	5.33677	1.99034e-05	0.000204667
CHRM3	0.288666	5.78946	1.99078e-05	0.000204667
BLVRA	-0.135841	6.05218	1.99103e-05	0.000204667
CEND1	0.162512	5.52843	1.99365e-05	0.000204783
TRPM4	-0.221175	8.47989	1.99567e-05	0.000204838
ZNF548	0.134312	6.25555	2.0067e-05	0.000205691
MMP11	0.180403	5.13836	2.00695e-05	0.000205691
LOX	0.218701	4.77324	2.03719e-05	0.000208634
GRM7	0.154984	3.48923	2.07438e-05	0.000212285
MBD6	0.182412	7.29303	2.0815e-05	0.000212856
CIAO1	0.129692	7.53853	2.08778e-05	0.00021334
CRAT	-0.187292	7.04459	2.09391e-05	0.000213761
TJP2	-0.10916	5.8058	2.09499e-05	0.000213761
MLYCD	-0.175046	5.9141	2.1107e-05	0.000215204
DNAJC1	-0.125678	5.41016	2.11395e-05	0.000215376
DCLK1	0.179488	4.47229	2.13496e-05	0.000217356
CISD2	-0.192853	6.27882	2.17174e-05	0.000220938
ZNF831	0.101088	3.81628	2.17567e-05	0.000221175
LRRC7	0.191862	3.64986	2.17794e-05	0.000221242
TMEM38B	-0.175219	5.14711	2.18453e-05	0.000221748
MPPE1	-0.100096	5.70924	2.19176e-05	0.000222319
PSMA5	-0.148937	6.35101	2.20354e-05	0.000223349
PEX13	-0.164652	5.58772	2.21462e-05	0.000224025
GLB1	-0.152839	6.51226	2.21492e-05	0.000224025
RBMS1	0.171536	5.57827	2.21508e-05	0.000224025
PITPNM1	0.136374	5.91524	2.21971e-05	0.000224328
SLC5A1	0.322734	5.00252	2.23419e-05	0.000225451
FAM184B	0.138602	4.82134	2.23457e-05	0.000225451
ATL2	-0.157382	5.76943	2.23572e-05	0.000225451
NTN4	0.198491	5.88908	2.23884e-05	0.000225601
PHKG1	0.127182	4.29278	2.24402e-05	0.000225958
ZNF783	0.141091	5.72774	2.24979e-05	0.000226374
SLC30A3	0.118294	4.27482	2.27405e-05	0.000228648
SHROOM3	-0.154296	6.84175	2.29542e-05	0.000230629
UNC5B	0.211025	5.68462	2.30584e-05	0.000231507
FGF5	0.114627	5.04566	2.33284e-05	0.000234047
STAG3L3	0.183113	6.08733	2.3384e-05	0.000234434
KLHL28	0.120293	5.3746	2.34155e-05	0.000234581
CASC4	-0.157447	6.76879	2.34915e-05	0.000235093
ZNF335	0.102119	5.97978	2.35022e-05	0.000235093
PPIE	-0.109025	5.35866	2.35178e-05	0.000235093
SUMF2	-0.106802	8.26413	2.35471e-05	0.000235215
TNFRSF25	0.197872	5.53595	2.36104e-05	0.000235677
MYH14	0.156375	5.68984	2.37172e-05	0.000236572
FKBP11	-0.159912	7.3158	2.38694e-05	0.000237918
P2RX3	0.0741266	4.19139	2.40623e-05	0.000239668
PLCE1	0.135914	3.99274	2.41002e-05	0.000239872
MTHFD2	-0.179058	5.9359	2.41429e-05	0.000240123
ACVR2B	0.100984	4.65848	2.43959e-05	0.000242301
KSR2	0.100701	4.26699	2.43969e-05	0.000242301
EBNA1BP2	-0.153477	6.30774	2.44354e-05	0.000242378
ACOX1	-0.108197	6.80008	2.44478e-05	0.000242378
ATP2B3	0.0607959	3.61034	2.44574e-05	0.000242378
GRAMD1C	-0.136232	3.3357	2.45225e-05	0.000242717
INTS1	0.136528	6.44212	2.45269e-05	0.000242717
DOCK6	0.127894	5.53486	2.46038e-05	0.000243182
LGALS9	0.195839	5.90011	2.46091e-05	0.000243182
LEP	0.103924	3.98282	2.46398e-05	0.000243311
MAP4K1	0.168216	5.04707	2.46851e-05	0.000243584
ALX4	0.143188	4.809	2.50275e-05	0.000246787
WDYHV1	-0.195166	5.14606	2.53541e-05	0.000249728
KRTAP1-3	0.0815671	4.13463	2.5362e-05	0.000249728
ARAP1	0.120398	6.29254	2.57158e-05	0.000253031
SYN1	0.111514	5.16328	2.59852e-05	0.0002555
PRDM11	0.104948	4.66309	2.62344e-05	0.000257766
ABTB1	0.12518	5.66137	2.64978e-05	0.000260168
FLRT1	0.156417	4.92741	2.66523e-05	0.000261499
ZBED1	0.100975	7.26803	2.67735e-05	0.000262502
SEC61B	-0.199728	7.57228	2.69527e-05	0.000264072
CLN5	-0.153295	5.56244	2.70633e-05	0.000264966
MGAT5B	0.122865	4.36894	2.71217e-05	0.00026535
GPR4	0.150551	5.26618	2.72141e-05	0.000266065
WRB	-0.17861	5.93294	2.73045e-05	0.00026676
GFPT1	-0.172057	6.99281	2.73459e-05	0.00026693
PCSK4	0.138476	5.51275	2.73697e-05	0.00026693
TMEM123	0.211432	8.1524	2.73799e-05	0.00026693
SOCS1	0.18452	5.39871	2.74088e-05	0.000267023
OTOF	0.0802087	5.13891	2.75775e-05	0.000268477
AZIN1	-0.154084	6.77249	2.75978e-05	0.000268485
FBXO38	-0.124727	5.33124	2.76265e-05	0.000268574
LPIN3	0.123063	6.22591	2.76702e-05	0.000268811
HCFC1	0.113954	7.12872	2.77636e-05	0.000269528
NAMPT	-0.25948	6.74361	2.78136e-05	0.000269707
PATZ1	0.132412	5.80389	2.78211e-05	0.000269707
ALCAM	-0.206002	7.21804	2.78902e-05	0.000270047
CCR8	0.123802	3.78323	2.78954e-05	0.000270047
C1orf159	0.125151	5.04145	2.81404e-05	0.000272228
IL17RD	0.103191	6.06343	2.81636e-05	0.000272261
BLNK	-0.156128	5.37605	2.8341e-05	0.000273785
SULT4A1	0.147414	3.45946	2.84331e-05	0.000274482
GATAD1	0.117062	6.62144	2.84624e-05	0.000274573
FCAR	0.120247	5.00972	2.84931e-05	0.000274677
CYP4F8	0.435185	5.53743	2.87439e-05	0.000276596
UAP1L1	0.150491	6.59111	2.87645e-05	0.000276596
DNAJC30	0.0870492	6.48165	2.8781e-05	0.000276596
USP14	-0.134501	6.65616	2.87889e-05	0.000276596
ZDHHC16	-0.145231	6.70634	2.87924e-05	0.000276596
DERA	-0.166938	5.10668	2.89442e-05	0.000277861
INHBA	0.247597	4.68758	2.90028e-05	0.000278082
GHR	0.248635	6.44376	2.90076e-05	0.000278082
CD44	-0.18745	6.68815	2.91667e-05	0.000279413
NGLY1	-0.151762	5.88398	2.9386e-05	0.000281318
DNAJC25	-0.192944	5.57744	2.94888e-05	0.000282107
SGIP1	0.169706	4.21237	2.95304e-05	0.000282309
COL5A1	0.190216	6.77233	2.95826e-05	0.000282512
AGMAT	0.162562	5.49247	2.95925e-05	0.000282512
KCNK2	0.158356	3.86585	2.96204e-05	0.000282582
IRAK2	0.110088	4.61463	2.96465e-05	0.000282635
LEF1	0.189721	4.92204	3.01116e-05	0.000286871
WTAP	-0.123109	6.68975	3.02332e-05	0.000287831
CLSTN3	0.148814	5.51326	3.02975e-05	0.000288245
SMARCD1	0.110133	6.97216	3.04477e-05	0.000289474
ZNF32	-0.142056	6.29474	3.06167e-05	0.00029088
PITPNC1	-0.139321	5.16846	3.06746e-05	0.000291229
YIPF3	-0.170854	7.03169	3.07994e-05	0.000292213
NXNL1	0.0986384	4.73797	3.09717e-05	0.000293624
SYT5	0.100756	4.7227	3.09907e-05	0.000293624
ZNF438	0.0970188	4.54626	3.10572e-05	0.000294052
SPCS1	-0.170376	7.27863	3.11354e-05	0.00029459
ROBO2	0.120435	3.91369	3.11796e-05	0.000294806
CCDC33	0.0815779	4.30524	3.12687e-05	0.000295441
STEAP2	-0.200053	8.95409	3.13028e-05	0.000295441
TMEM9	-0.126036	6.81771	3.13196e-05	0.000295441
NR2F1	0.200147	6.73123	3.13346e-05	0.000295441
TLX2	0.094454	4.76755	3.13538e-05	0.000295441
FOXJ2	0.0999437	5.79876	3.14512e-05	0.000296157
KLHL35	0.130738	4.96329	3.18759e-05	0.000299842
MEX3B	0.141389	4.54655	3.18861e-05	0.000299842
CUTC	-0.153702	5.07634	3.19308e-05	0.000300058
IDH3A	-0.146821	6.21275	3.20647e-05	0.000301112
GLCE	-0.132194	4.3389	3.22172e-05	0.000302338
UQCRFS1	-0.154679	7.89586	3.24392e-05	0.000304214
RABGGTB	-0.195381	6.097	3.24644e-05	0.000304243
SLC10A4	0.150197	3.50673	3.25007e-05	0.000304377
IGFBP7	0.205645	8.23103	3.27576e-05	0.000306575
FAM57B	0.124011	4.33163	3.29613e-05	0.000308272
MRPS28	-0.201583	5.27148	3.30518e-05	0.000308909
RGL4	0.128541	5.05809	3.30958e-05	0.000309111
HGFAC	0.108103	3.95404	3.32674e-05	0.000310504
ZNF233	-0.229034	5.06849	3.33622e-05	0.000311029
TGM2	0.218588	7.05565	3.33802e-05	0.000311029
GRHPR	-0.141467	6.59836	3.33914e-05	0.000311029
PTPRN2	-0.207492	6.4434	3.34226e-05	0.00031111
HOXC12	0.0912629	3.60992	3.36679e-05	0.000313094
ONECUT1	0.0703562	4.3292	3.36839e-05	0.000313094
TMEM44	0.170268	5.9252	3.37038e-05	0.000313094
C3orf22	0.081993	4.05306	3.38242e-05	0.000314001
ALLC	0.0717643	3.55433	3.39713e-05	0.000315048
LRRC4B	0.179949	4.48001	3.39827e-05	0.000315048
COPS3	-0.172639	6.20057	3.41534e-05	0.000316418
ZW10	-0.137116	4.50808	3.41802e-05	0.000316454
PPARGC1B	0.0981025	4.52173	3.44994e-05	0.000319195
RARA	0.122332	5.51144	3.47906e-05	0.000321673
ASNSD1	-0.213413	5.78311	3.48381e-05	0.000321896
SERTAD4	0.15262	4.16421	3.53426e-05	0.000326339
CACNA1B	0.141821	4.74468	3.53902e-05	0.00032656
HLA-DMB	0.404873	7.14	3.55205e-05	0.000327544
ARFIP1	-0.171019	6.10646	3.56604e-05	0.000328614
RASL10B	0.140317	5.11106	3.59058e-05	0.000330655
POT1	-0.160037	4.40814	3.60353e-05	0.000331625
PSMG1	-0.228	5.07842	3.60708e-05	0.000331731
GRM6	0.0841306	3.69111	3.63108e-05	0.000333716
TMEM179B	-0.137221	7.84912	3.64897e-05	0.000335137
SPATA5	0.10151	5.51249	3.70258e-05	0.000339834
SCARF2	0.141567	5.3738	3.70637e-05	0.000339956
UFM1	-0.176583	7.77112	3.71364e-05	0.000340336
HLCS	-0.149834	5.76838	3.72359e-05	0.000340336
C1D	-0.164851	4.50447	3.72378e-05	0.000340336
ABCB5	0.090911	3.03486	3.72442e-05	0.000340336
EMILIN1	0.182628	6.9602	3.72554e-05	0.000340336
SETD7	-0.148302	6.3008	3.72569e-05	0.000340336
TTLL10	0.103329	4.00767	3.72778e-05	0.000340336
TMCC1	-0.0897398	5.51177	3.76557e-05	0.000343558
LRRC25	0.14045	6.66547	3.77369e-05	0.000344071
ZNF696	0.131684	5.74913	3.7867e-05	0.000344807
FAM102A	0.125889	6.13407	3.78675e-05	0.000344807
TMEM136	-0.193559	5.67761	3.83493e-05	0.000348964
TAAR5	0.0897848	3.84166	3.84567e-05	0.00034971
BDH1	-0.118148	5.74872	3.85562e-05	0.000350383
FNBP4	0.12119	6.48831	3.87669e-05	0.000352066
METAP1	-0.174389	7.58493	3.8941e-05	0.000353355
TMED7	-0.197024	6.73306	3.90098e-05	0.000353355
ARMCX5	-0.268126	5.66699	3.90117e-05	0.000353355
TCP11	0.0889774	4.03095	3.90188e-05	0.000353355
RAX2	0.104681	4.81438	3.906e-05	0.000353355
LRRC4C	0.0875318	3.39567	3.90625e-05	0.000353355
AGTRAP	-0.154562	6.52417	3.91519e-05	0.000353933
MARVELD3	-0.165984	6.22925	3.9196e-05	0.000354073
SERPINH1	0.14814	6.93514	3.92188e-05	0.000354073
HNRNPUL1	0.106239	7.26378	3.92987e-05	0.000354562
COX19	0.136771	5.58074	3.93362e-05	0.000354668
ZNF629	0.122015	6.1745	3.94539e-05	0.00035533
GGPS1	-0.148356	6.49334	3.94611e-05	0.00035533
LAX1	0.140823	4.4574	3.97852e-05	0.000358015
CYP51A1	-0.136729	5.56296	4.00577e-05	0.000360232
SNRNP70	0.156036	7.93486	4.0113e-05	0.000360494
FAM174A	-0.166163	5.94689	4.01454e-05	0.000360551
ALDH1A1	0.324822	6.79466	4.01973e-05	0.000360782
MAPKAPK2	0.128208	6.87936	4.06148e-05	0.000364292
CD36	-0.153588	3.48909	4.09109e-05	0.000366709
ZNF205	0.125363	6.6857	4.09377e-05	0.000366711
COMMD10	-0.184673	5.34243	4.09793e-05	0.000366846
UTF1	0.0791387	4.49716	4.10329e-05	0.000367087
ZFP36L1	0.172593	7.60222	4.10925e-05	0.000367231
C4orf19	0.170176	4.39666	4.11022e-05	0.000367231
SCNN1D	0.141901	5.50437	4.12062e-05	0.000367922
CNTLN	0.136557	4.25609	4.13386e-05	0.000368866
PDZD4	0.128464	4.81295	4.19287e-05	0.000373889
BMI1	-0.20424	7.19444	4.19809e-05	0.000374056
STX11	0.129602	5.33732	4.20017e-05	0.000374056
SULT1A3	0.0876369	4.45572	4.20543e-05	0.000374247
RHPN1	0.196439	5.98834	4.20774e-05	0.000374247
USP30	-0.105599	5.21465	4.21387e-05	0.000374551
ZFP36L2	0.187119	7.5418	4.22015e-05	0.000374868
CEP70	-0.172509	5.83889	4.22816e-05	0.000375338
CD74	0.214254	8.94008	4.24387e-05	0.00037649
CUL4A	-0.124232	6.11749	4.27442e-05	0.000378956
INPP5B	0.109336	6.24827	4.29588e-05	0.000380615
GKAP1	-0.160826	5.24837	4.30094e-05	0.000380818
TMEM126B	-0.180942	6.19179	4.34027e-05	0.000383894
PLEK2	-0.170184	4.68483	4.34125e-05	0.000383894
MPI	-0.117378	6.13218	4.3533e-05	0.000384713
GARNL3	-0.146329	5.05142	4.41977e-05	0.000390163
GLP2R	0.0667671	3.28116	4.42062e-05	0.000390163
NQO2	-0.138188	6.15774	4.4332e-05	0.000391023
CCDC88C	0.111804	5.98443	4.50154e-05	0.000396797
C22orf34	0.107018	4.28359	4.51393e-05	0.000397635
PCDH12	0.124337	5.62328	4.51959e-05	0.00039788
HFE	-0.157104	4.54844	4.53695e-05	0.000399153
GMPR2	-0.155516	7.59285	4.54136e-05	0.000399287
PPFIA2	0.285647	4.29817	4.5515e-05	0.000399923
GPC2	0.126482	4.92328	4.55652e-05	0.00040011
ASMT	0.0819816	3.5984	4.5613e-05	0.000400275
LIN54	0.092495	4.71771	4.56813e-05	0.000400619
NDUFA9	-0.133376	6.47565	4.57663e-05	0.000401109
TNFSF14	0.128633	5.59432	4.58454e-05	0.000401358
CCDC130	0.121679	7.0169	4.58529e-05	0.000401358
PDE6B	0.132577	5.73178	4.59726e-05	0.000402151
GLTP	0.120606	7.55431	4.60275e-05	0.000402376
PODXL	0.140091	6.90455	4.62433e-05	0.000403602
TMEM125	-0.196097	7.13533	4.62438e-05	0.000403602
ATOH8	0.15894	5.14037	4.62556e-05	0.000403602
HABP2	0.164577	3.47682	4.68374e-05	0.000408421
TMEM50A	-0.116241	6.38387	4.72155e-05	0.000411458
TMPRSS3	0.118163	3.93363	4.75457e-05	0.000414074
ADAMTSL1	-0.257389	4.32768	4.76681e-05	0.000414878
NFAM1	0.111238	4.85573	4.77677e-05	0.000415482
IGBP1	-0.185435	7.35559	4.78397e-05	0.000415846
LZTS1	0.115233	5.01875	4.80145e-05	0.000417103
BCL9L	0.135972	6.72987	4.81117e-05	0.000417685
TRAF5	0.128463	6.04536	4.81454e-05	0.000417688
SCRN3	-0.163226	5.0041	4.81726e-05	0.000417688
BARX1	0.137829	4.09348	4.82029e-05	0.000417688
UNKL	0.11817	6.2161	4.84423e-05	0.000419375
ITFG2	0.0981951	5.87919	4.84584e-05	0.000419375
CNPY3	-0.138546	6.55658	4.85779e-05	0.000420145
NANOS3	0.140149	4.93908	4.92676e-05	0.000425844
ZBP1	0.139673	4.58737	4.93654e-05	0.000426322
TCTN3	-0.143327	5.77726	4.93847e-05	0.000426322
ARMCX1	-0.233873	6.01697	4.95624e-05	0.000427588
ATXN10	-0.121916	6.04652	4.97149e-05	0.000428636
CPNE3	-0.216491	7.51613	4.98212e-05	0.000429283
IRF6	-0.150816	6.63339	4.99107e-05	0.000429786
SPTLC3	-0.142055	4.15683	5.06186e-05	0.000435469
C7orf57	0.073747	3.05116	5.06338e-05	0.000435469
RFX2	0.125653	4.32303	5.09249e-05	0.0004377
SERPINA11	0.250173	4.96958	5.09904e-05	0.00043799
FOXL1	0.120674	4.61551	5.12471e-05	0.000439654
PDX1	0.0857557	4.12844	5.12478e-05	0.000439654
GRAP	0.131995	4.75873	5.15735e-05	0.000442173
ZNF365	0.145158	4.15682	5.1752e-05	0.000443232
MAP1LC3B	-0.149073	6.22512	5.17613e-05	0.000443232
ZNF324B	0.100859	5.04114	5.20409e-05	0.00044535
PTPN9	-0.140999	5.59593	5.22969e-05	0.000447264
HSF2BP	0.108525	5.11228	5.25188e-05	0.000448883
SKP1	-0.149224	7.94828	5.27858e-05	0.000450886
SLC2A6	0.2667	4.93266	5.31392e-05	0.000453623
NDUFB11	-0.181417	8.44179	5.32925e-05	0.000454651
RASAL3	0.202096	5.79634	5.34465e-05	0.000455683
BMP7	0.178021	4.97806	5.35193e-05	0.000456022
ABCC8	0.149328	4.35179	5.3908e-05	0.00045905
ARRDC2	0.141372	5.21177	5.40705e-05	0.00046015
NUDT6	-0.238041	4.40368	5.43983e-05	0.000462654
USP46	-0.111957	5.09192	5.49167e-05	0.000466775
PTGIR	0.127229	4.27772	5.51533e-05	0.000468472
PNPLA6	0.124859	6.93539	5.51843e-05	0.000468472
SLC22A11	0.124658	4.17786	5.57778e-05	0.00047322
SMARCC2	0.0996758	7.32034	5.58169e-05	0.00047326
TMEM163	0.105876	5.44339	5.61617e-05	0.000475891
PPP1R14B	0.148897	7.28373	5.63917e-05	0.000477546
PDIA6	-0.163871	8.08973	5.64741e-05	0.000477951
CCDC93	0.117952	5.33953	5.73084e-05	0.000484714
PSMD8	-0.112323	7.8839	5.73537e-05	0.0004848
RAB11FIP3	0.117053	6.61105	5.79916e-05	0.000489892
SUPT4H1	-0.125129	7.36687	5.83389e-05	0.000492524
PTMA	0.131959	7.91787	5.85347e-05	0.000493876
ZAP70	0.157793	4.86267	5.8693e-05	0.000494741
CSGALNACT1	0.285741	6.69441	5.8709e-05	0.000494741
TMEM105	0.116494	6.06734	5.98829e-05	0.000504325
HTR2B	0.202938	3.99612	6.00776e-05	0.000505656
CBLC	0.177964	5.65413	6.05064e-05	0.000508955
CNGB1	0.0757557	3.83587	6.05645e-05	0.000509133
DMRTA2	0.0786715	4.12766	6.06426e-05	0.000509479
CDK5R2	0.125935	4.43201	6.0997e-05	0.000512144
NUP62	0.108386	6.54582	6.10963e-05	0.000512659
MRPL51	-0.190396	7.76231	6.11326e-05	0.000512659
LRRC14	0.1248	6.61911	6.12099e-05	0.000512995
TMEM109	-0.132123	7.59616	6.15082e-05	0.000515182
FAM160B2	0.130178	5.7528	6.15556e-05	0.000515267
KCNJ12	0.120417	4.27067	6.16194e-05	0.000515488
GPR20	0.123848	4.78008	6.17601e-05	0.000516352
DNAJB14	-0.189491	5.39399	6.22685e-05	0.000520287
POLD1	0.123757	5.26943	6.25913e-05	0.000522667
CHRNA5	-0.204542	4.43849	6.27444e-05	0.000523629
SMARCA4	0.111324	6.94331	6.27948e-05	0.000523733
NBEAL2	0.149129	6.24652	6.36029e-05	0.000530152
WDR90	0.124749	5.64132	6.3714e-05	0.000530573
FIZ1	0.115156	5.95757	6.37303e-05	0.000530573
RAX	0.099006	3.83142	6.42631e-05	0.000534686
GNPTAB	0.172859	6.08304	6.46818e-05	0.000537845
ABHD1	-0.15259	4.97194	6.47529e-05	0.000538103
SCUBE2	0.342557	6.01576	6.47909e-05	0.000538103
MYT1	0.105653	4.19716	6.51291e-05	0.000540587
COMMD3	-0.181343	6.40443	6.51956e-05	0.000540814
NFU1	-0.220769	6.15396	6.53003e-05	0.000541357
CMTM8	-0.19316	5.52326	6.5506e-05	0.000542736
CUL9	0.102329	5.93944	6.56362e-05	0.000543488
FAHD1	-0.165808	5.6115	6.58035e-05	0.000544449
OSTF1	-0.205963	5.82384	6.58312e-05	0.000544449
COL11A1	0.0995447	3.43534	6.60875e-05	0.000546241
RPS6KL1	0.115821	5.05409	6.63644e-05	0.000548202
ID1	0.231094	6.06821	6.64069e-05	0.000548224
PRICKLE1	0.290283	5.62749	6.71457e-05	0.000553993
CRISP1	0.131689	2.96578	6.7188e-05	0.00055401
HNF1B	0.176936	4.76972	6.72725e-05	0.000554375
BMPR1A	-0.137016	5.87772	6.73252e-05	0.000554478
PIH1D1	-0.136503	6.24136	6.75344e-05	0.000555869
MAN2C1	0.111913	6.40389	6.7821e-05	0.000557896
MSL1	0.0894506	6.75592	6.81738e-05	0.000560458
SF3B5	-0.140832	9.41993	6.82138e-05	0.000560458
PPP1R12C	0.120901	6.79029	6.87871e-05	0.000564604
UBR1	-0.174157	5.45009	6.88151e-05	0.000564604
IL11	0.122892	5.68801	6.88412e-05	0.000564604
IL9R	0.0647889	3.59846	6.89078e-05	0.000564814
TBK1	-0.139296	5.30368	6.90577e-05	0.000565707
LIG1	0.106324	4.87616	6.91125e-05	0.00056582
ID2	0.220191	7.09286	7.0679e-05	0.000577933
HMGB4	0.083939	3.6966	7.07009e-05	0.000577933
FAM19A4	-0.146918	3.44449	7.07177e-05	0.000577933
ZNF549	0.17884	6.30481	7.09739e-05	0.000579683
PALMD	-0.163635	4.90761	7.12964e-05	0.000581973
KCNV1	0.0644499	3.07265	7.15023e-05	0.000583308
UEVLD	-0.147162	5.33906	7.17472e-05	0.00058496
PRPF18	-0.133185	5.85411	7.18028e-05	0.000585068
TMEM184A	0.138348	6.62443	7.24287e-05	0.000589606
HNRNPH1	0.126532	8.12488	7.24453e-05	0.000589606
CSMD1	0.0683495	3.82142	7.32417e-05	0.000595736
WNT9B	0.107173	4.17657	7.34714e-05	0.000597237
ELP4	-0.12117	5.11725	7.35128e-05	0.000597237
FKBP4	-0.134073	7.23718	7.36248e-05	0.000597795
PAGE4	-0.317279	5.66268	7.36898e-05	0.000597971
TEX261	-0.130655	7.09892	7.43029e-05	0.000602592
LRRC42	-0.135076	5.159	7.44038e-05	0.000603056
SLCO1B3	0.338721	3.23584	7.4586e-05	0.000604177
GAD1	0.125952	4.2689	7.48571e-05	0.000606017
PHC2	0.138878	6.02512	7.50733e-05	0.000607411
DTWD1	-0.167404	4.84971	7.52928e-05	0.00060883
ZNHIT3	-0.158324	5.96336	7.57765e-05	0.000612382
USP49	0.136474	5.3341	7.62308e-05	0.000614617
MMADHC	-0.189266	7.87678	7.62488e-05	0.000614617
RNF4	-0.150075	6.09629	7.62596e-05	0.000614617
ACSM1	-0.412249	5.89014	7.62663e-05	0.000614617
GCA	-0.222334	4.33095	7.62757e-05	0.000614617
ITM2A	-0.216201	4.79766	7.63701e-05	0.000615017
ACAT1	-0.197551	6.30436	7.66787e-05	0.000616977
RBM47	-0.136674	7.91571	7.67029e-05	0.000616977
AKNA	0.134635	6.07306	7.68113e-05	0.000617489
TMEM190	0.154622	4.86363	7.78881e-05	0.000625781
B3GNT2	-0.139246	5.06996	7.79839e-05	0.000626187
ACOXL	-0.168412	4.75458	7.84661e-05	0.000629691
SEZ6	0.122244	4.37258	7.9069e-05	0.000634161
LPAR5	0.124409	4.65621	7.92991e-05	0.000635637
TXNDC9	-0.197039	5.36056	7.95429e-05	0.000637221
MAFK	0.138995	6.22603	8.01165e-05	0.000641289
DNM1L	-0.116456	6.44633	8.01437e-05	0.000641289
DUSP2	0.198198	5.8736	8.11374e-05	0.000648864
TRIM42	0.0879891	3.6704	8.12001e-05	0.000648989
MLXIPL	0.118178	5.33537	8.15424e-05	0.000651347
MAP3K4	-0.141498	6.20605	8.16311e-05	0.000651679
SLC22A13	0.0829737	3.66059	8.22321e-05	0.00065601
NOBOX	0.0750435	4.16595	8.22688e-05	0.00065601
DYNLRB2	-0.192244	3.41348	8.2603e-05	0.000658295
HMX1	0.087694	4.46863	8.27354e-05	0.000658969
CTRC	0.0756333	3.98837	8.28502e-05	0.000659389
AVPR1B	0.10602	3.87519	8.28837e-05	0.000659389
REEP5	-0.148193	7.54597	8.30919e-05	0.000660665
CLN8	0.112994	5.64936	8.3341e-05	0.000662263
KBTBD11	-0.182288	5.49215	8.35906e-05	0.000663865
DNAH2	0.0955497	4.00857	8.36784e-05	0.000664174
BMP10	0.0835655	3.77855	8.37259e-05	0.000664174
SURF2	0.131957	5.78664	8.42756e-05	0.000668151
REEP6	-0.210108	6.59498	8.44587e-05	0.000669217
ACHE	0.146858	5.31524	8.45128e-05	0.000669262
TMCC2	0.0942351	4.57554	8.48115e-05	0.000671242
RHOU	-0.290446	7.10367	8.58344e-05	0.000678948
TMED10	-0.126687	8.47232	8.6125e-05	0.000680856
ARVCF	0.118176	5.53739	8.64459e-05	0.000683002
HSPA4	-0.147515	6.06772	8.67575e-05	0.000685071
CDC73	-0.136483	5.99409	8.69135e-05	0.000685869
NKAIN4	0.0823686	3.93089	8.69579e-05	0.000685869
GPR108	-0.135489	7.13112	8.71861e-05	0.000687276
ZMIZ2	0.151218	6.53789	8.74064e-05	0.000688619
CCR4	0.21287	4.11641	8.75959e-05	0.000689718
DCP2	0.124568	5.76305	8.80233e-05	0.000692688
PPP3R2	0.138874	3.24324	8.81349e-05	0.000693071
CSMD2	0.0797332	3.88239	8.81725e-05	0.000693071
SLC9A9	-0.162553	5.14298	8.86223e-05	0.00069621
LPCAT1	0.135427	5.30863	8.88195e-05	0.000697362
SLC12A1	0.097714	3.26556	8.89189e-05	0.000697746
MIB2	0.135015	6.18706	8.89848e-05	0.000697865
PLEKHG4	0.146007	3.99976	8.90504e-05	0.000697983
SYTL2	-0.248389	5.70592	8.91322e-05	0.000698227
NCLN	0.112337	6.89348	8.92756e-05	0.000698762
TNFRSF14	0.165764	7.31038	8.93017e-05	0.000698762
SAMD5	0.256807	5.78816	9.01562e-05	0.000705048
ARCN1	-0.160575	8.31794	9.02298e-05	0.000705224
PURB	0.0892976	6.84578	9.05322e-05	0.000707187
CREB3L4	-0.164539	7.49321	9.06242e-05	0.000707505
SLAMF7	0.168527	4.62436	9.08248e-05	0.00070867
ZFHX4	0.132582	4.5133	9.11147e-05	0.000710383
CLRN1	0.100327	3.84516	9.11474e-05	0.000710383
HIC1	0.143455	5.95364	9.12648e-05	0.000710897
SUSD2	0.164363	5.55432	9.13905e-05	0.000711267
ZBTB7A	0.104235	6.50578	9.14267e-05	0.000711267
ALG2	-0.105195	6.57351	9.14759e-05	0.000711267
GAP43	0.153541	4.15383	9.15186e-05	0.000711267
TAC1	0.175984	3.34367	9.15806e-05	0.000711348
RORB	0.250746	4.94076	9.1683e-05	0.000711743
MMEL1	0.168879	5.15166	9.18457e-05	0.000712605
SH2B2	0.137074	5.12526	9.19125e-05	0.000712722
PCMT1	-0.135119	7.20897	9.2147e-05	0.000714139
GCSH	-0.195166	4.87453	9.24461e-05	0.000716055
DYNC2LI1	-0.158888	5.09971	9.36989e-05	0.000725352
PDE8B	0.237823	6.12868	9.50644e-05	0.00073551
FMNL3	0.121809	5.18249	9.53514e-05	0.000737316
PSMB7	-0.139436	7.24207	9.54685e-05	0.000737809
GRM2	0.0873638	4.34802	9.56761e-05	0.000738999
TMEM189	0.091323	5.96306	9.57865e-05	0.000739393
TNFAIP2	0.17283	5.98035	9.58343e-05	0.000739393
PEPD	-0.159915	6.95839	9.62771e-05	0.000742394
FMNL1	0.130217	5.96804	9.65306e-05	0.000743932
STK4	0.100205	6.78558	9.73296e-05	0.000749671
CPEB4	-0.142772	5.50486	9.78216e-05	0.000753041
HIST1H2BK	-0.188892	8.20306	9.83471e-05	0.000756664
MMAB	-0.105851	6.04004	9.84775e-05	0.00075718
RELT	0.129606	4.9699	9.8524e-05	0.00075718
SLC6A8	0.111787	6.49931	9.9828e-05	0.000766774
PRKRA	-0.131994	6.12944	0.000100517	0.000771637
CYP2F1	0.111919	4.99034	0.000100777	0.000773199
LMAN1	-0.157837	6.96305	0.000101182	0.000775878
LBX1	0.0996585	4.18087	0.000101331	0.000776588
HSPG2	0.163749	6.45589	0.000101416	0.000776813
ISCU	-0.13659	8.12792	0.000101476	0.000776836
SLC35A5	-0.149416	5.56789	0.000102242	0.000782058
SYDE1	0.129702	5.67162	0.000102362	0.000782058
PIM3	0.127267	8.01801	0.000102453	0.000782058
P2RY1	0.250769	5.31667	0.000102479	0.000782058
EFNB2	-0.244425	6.71548	0.00010248	0.000782058
CDR2	0.117273	6.29967	0.000102501	0.000782058
TYK2	0.108063	6.19528	0.000102581	0.000782058
IDE	-0.131813	6.01755	0.000102611	0.000782058
ST8SIA4	0.104909	4.37784	0.000102699	0.000782291
CLEC7A	0.117878	4.88639	0.000102816	0.000782751
TNFRSF9	0.107253	5.03403	0.000103018	0.000783717
THUMPD3	-0.126805	6.08858	0.000103056	0.000783717
FBXO33	-0.119329	5.45454	0.000104334	0.000792994
RCSD1	0.146758	4.64898	0.000104485	0.000793705
ROS1	0.0555516	2.9804	0.000104663	0.000794621
FUS	0.0907236	7.0421	0.000104736	0.000794741
SYAP1	-0.170006	6.03448	0.000104855	0.000795202
RNF5	-0.127298	5.74159	0.000105003	0.000795891
RFC3	-0.159691	4.55528	0.00010514	0.000796489
APCDD1L	0.104934	4.93766	0.000105311	0.000797345
SRBD1	-0.129924	5.4064	0.000105622	0.000799265
MTMR12	-0.12264	6.81184	0.00010656	0.000805917
TMEM121	0.14324	5.13693	0.00010696	0.000808501
IQCB1	-0.153627	5.78725	0.000107114	0.000809219
DCTN3	-0.138747	6.63578	0.000107421	0.0008111
RASSF2	0.214407	5.91821	0.000107647	0.000812362
NTN1	0.129954	5.02107	0.000108309	0.000816525
EFNA2	0.127269	4.68969	0.000108318	0.000816525
ABCC3	0.164072	5.08766	0.000108529	0.000817674
SSR4	-0.148341	8.16814	0.000108853	0.000819669
ZNF689	0.124803	5.37378	0.000109559	0.000824532
RHBDL3	0.0912934	4.08121	0.000109644	0.000824723
RNF170	-0.14661	5.77557	0.000109806	0.000825489
PAGE1	0.0649248	3.40095	0.000110204	0.000828029
NRG3	0.0688996	3.42852	0.000110279	0.000828146
SH2D6	0.0794554	4.14731	0.000110662	0.000830564
TEX13B	0.0842448	4.27377	0.000111019	0.000832796
MMP15	0.131446	5.52783	0.000111207	0.000833303
BEX4	-0.151814	8.15265	0.000111208	0.000833303
SH2B1	0.10203	5.82854	0.000111274	0.000833345
ZBTB7C	0.145583	4.84984	0.000111937	0.000837861
CYP1B1	-0.283403	6.99529	0.000112631	0.000842593
ABTB2	0.125979	4.47615	0.000113724	0.00085031
ERAL1	-0.157508	6.31754	0.000114282	0.000854023
OPHN1	-0.148153	6.1568	0.000114694	0.000856259
OPN1LW	0.0701298	4.28876	0.000114706	0.000856259
FGF14	0.119161	3.35209	0.000115197	0.000859464
GOLGA2	0.112882	7.17259	0.000115329	0.000859979
WIPI2	-0.0817597	6.16324	0.000115614	0.000861641
BAP1	0.0845317	6.13141	0.000115708	0.000861874
TYSND1	0.101067	6.69693	0.000116207	0.000864797
DLX2	0.203704	4.37147	0.000116226	0.000864797
NDUFA13	-0.131824	7.43235	0.000116294	0.000864838
KCNAB1	-0.174384	4.46558	0.0001166	0.000866646
FTHL17	0.0787776	4.00994	0.000117181	0.000870499
PTGER3	0.106088	4.11507	0.00011736	0.000871356
HRH1	0.115625	4.33229	0.000117835	0.000874414
STIM2	-0.11823	5.31533	0.000117938	0.000874707
AGXT	0.0807571	4.0077	0.000118138	0.000875718
ITGB2	0.175061	5.8496	0.000118583	0.000878543
PGM3	-0.188163	6.79974	0.000118873	0.000880225
IGFALS	0.127073	5.46464	0.000119359	0.000883344
CD3G	0.182117	5.54688	0.000119554	0.000884316
WBP2	-0.100624	7.27007	0.000120577	0.000891402
ETFA	-0.23058	7.32107	0.000120849	0.000892934
EPHA10	0.126554	4.9833	0.00012103	0.000893791
CCDC47	-0.120734	7.91077	0.000121097	0.000893814
TDP1	0.0875844	5.07976	0.000121514	0.000896411
PIAS4	0.11559	6.20515	0.000121589	0.000896487
DCLK3	0.0992177	4.25787	0.000121783	0.000897435
CLIC5	0.0956833	3.78682	0.000122061	0.000899
ATXN1	0.114199	5.90839	0.00012248	0.000901262
TGFB3	-0.205495	6.42462	0.000122498	0.000901262
CRB2	0.12976	3.78602	0.000123121	0.000904926
CLCN3	-0.126421	6.12463	0.000123128	0.000904926
INF2	0.108366	6.3398	0.00012345	0.000906814
LY6E	0.176788	7.20075	0.000123718	0.000908295
HNRNPD	0.0821692	8.06392	0.000123861	0.000908862
HSPA1A	-0.218296	9.47359	0.000124081	0.000909994
SNX20	0.120457	5.14304	0.000124176	0.000910203
RAN	-0.149855	7.3017	0.000124754	0.000913959
TRAM1	-0.168812	7.31863	0.000125394	0.000918161
PRMT5	-0.107402	6.46622	0.000126418	0.000925169
RHAG	0.0797544	3.27392	0.000127063	0.000929393
MGAT3	0.0896692	4.21045	0.000127415	0.000931471
TMCO1	-0.158455	7.33437	0.00012749	0.000931529
MGAM	0.0863506	3.84896	0.000127716	0.000932684
GSG1L	0.0856186	4.86647	0.000127833	0.000933043
SRP54	-0.138984	6.85898	0.000127921	0.000933196
EML4	0.138313	6.13723	0.000128032	0.000933507
SCPEP1	-0.165759	6.87471	0.000128259	0.00093467
NAALADL2	0.232324	5.45468	0.000128362	0.000934926
ALPK3	0.111006	4.91207	0.000128431	0.000934937
TEF	0.122651	5.71866	0.000129773	0.000944208
SLC4A8	0.0851659	3.43757	0.000129881	0.000944495
TFR2	0.0704863	3.61505	0.000130879	0.000950913
TIGD5	0.136546	5.98191	0.000130901	0.000950913
ACSM3	-0.257081	5.88396	0.000131548	0.000955107
IARS2	-0.172957	7.40848	0.000132259	0.000959762
C14orf180	0.101522	4.86533	0.000132633	0.000961973
TDRD7	-0.1276	4.95168	0.000133542	0.000967621
SBNO2	0.161198	6.55994	0.000133552	0.000967621
EPHB2	0.110404	4.87995	0.000133823	0.000969076
ENPP6	0.177922	4.67509	0.000133989	0.000969685
SGPL1	-0.0852081	7.27408	0.000134048	0.000969685
STAR	0.0956324	4.08549	0.00013443	0.000971938
FNBP1	0.120369	7.4253	0.00013485	0.000974463
AKAP8	0.0803203	5.93116	0.000135021	0.000975188
CTSZ	0.120908	7.57973	0.000136227	0.000983385
NIPSNAP3A	-0.167034	5.69051	0.000136344	0.000983715
MEX3D	0.134366	6.55946	0.000137452	0.000990825
ECHS1	-0.150561	8.15426	0.000137473	0.000990825
PRKD2	0.106827	6.52591	0.000137784	0.000992548
MPL	0.108187	5.46448	0.000138043	0.000993898

## Sheet: A-C
gene	logFC	AveExpr	P.Value	adj.P.Val
DPP4	-1.81571	7.16175	5.93781e-62	6.84965e-58
ADH5	-0.857656	6.07218	9.93063e-62	6.84965e-58
NANS	-1.20761	7.14208	2.82036e-61	1.2969e-57
EHHADH	-1.32421	5.3591	1.11143e-55	3.83306e-52
DBI	-0.978071	8.76586	2.2632e-51	6.24416e-48
NCAPD3	-1.96607	7.31609	4.21443e-51	9.68969e-48
RAB27A	-1.11108	6.41553	5.93445e-50	1.16951e-46
SLC2A12	-1.32673	6.93996	7.96794e-50	1.37397e-46
AZGP1	-1.75478	9.09753	2.7831e-49	4.26587e-46
MT1G	-2.45678	8.41838	4.96927e-49	6.85511e-46
ALDH3A2	-0.807272	7.40068	5.55119e-49	6.96169e-46
ABAT	-1.08034	6.62932	5.16371e-48	5.93611e-45
ACAD8	-1.08535	6.44674	6.86693e-48	7.28687e-45
MYBPC1	-1.89937	7.17671	1.83722e-47	1.81032e-44
ANXA3	-1.12415	6.72608	2.04874e-47	1.88416e-44
FAM3B	-1.94902	7.11973	3.09858e-47	2.67155e-44
ACAT2	-0.884425	6.27486	4.64455e-47	3.76892e-44
BCAS1	-1.12588	6.37617	3.10901e-45	2.38271e-42
ACADL	-1.12657	5.42851	8.18054e-43	5.9395e-40
ALDH7A1	-0.65706	5.87741	1.68536e-42	1.16248e-39
DHRS7	-0.979691	8.29958	2.15447e-42	1.41528e-39
ST6GALNAC1	-1.1932	4.6574	3.11507e-42	1.95329e-39
CTBS	-0.810381	6.25154	8.86974e-42	5.31991e-39
TCF3	0.433483	6.12533	1.62019e-41	9.3127e-39
CBR1	-0.689394	6.90871	1.81931e-40	1.00389e-37
MYT1	0.499231	4.19716	2.18964e-40	1.14126e-37
SORD	-1.22484	7.88779	2.23371e-40	1.14126e-37
HERPUD1	-0.815978	7.22976	2.72019e-40	1.34018e-37
YIPF1	-0.681541	7.77708	4.56859e-40	2.17323e-37
ANXA4	-0.620133	5.83214	2.60958e-39	1.19997e-36
ALDH2	-0.932345	7.62744	3.25891e-39	1.45021e-36
TPD52L1	-0.67113	6.26127	9.68908e-39	4.1769e-36
AKAP7	-0.762776	5.01203	1.67536e-38	6.85148e-36
ALOX15B	-1.91538	6.56814	1.68866e-38	6.85148e-36
C3orf14	-1.41913	5.07681	6.50111e-38	2.56236e-35
FMO5	-1.03897	4.80885	9.82619e-38	3.76534e-35
CD38	-1.52945	5.97865	1.17519e-37	4.38154e-35
THYN1	-0.914985	7.59539	1.92882e-37	7.00211e-35
PPP1R7	-0.510861	6.18685	2.96034e-37	1.04712e-34
ANPEP	-1.93782	6.80496	3.88883e-37	1.34116e-34
B4GALNT4	0.72963	5.38368	4.43859e-37	1.49342e-34
RDH11	-1.10285	10.2108	1.11069e-36	3.6481e-34
SLC15A2	-1.18037	6.07422	1.18506e-36	3.80183e-34
MRPS23	-1.18075	6.89584	3.50959e-36	1.10034e-33
CYB5A	-0.965688	7.88254	4.98728e-36	1.52888e-33
PCCA	-0.566545	6.23543	6.81181e-36	2.0428e-33
SH3BGRL	-0.899215	7.68174	9.11056e-36	2.67405e-33
NOTCH3	0.692048	6.16123	1.251e-35	3.59533e-33
MT1F	-1.39665	8.67939	1.7574e-35	4.94761e-33
GLB1L3	-1.34035	6.03582	3.03441e-35	8.37192e-33
CCDC28A	-0.832713	6.60237	3.96598e-35	1.07276e-32
FXYD3	-0.773079	7.53539	8.50835e-35	2.25717e-32
GSTA4	-1.02225	6.8602	8.9171e-35	2.32097e-32
MCEE	-0.787258	6.19918	2.5489e-34	6.5115e-32
MGST1	-0.969436	5.93207	2.93452e-34	7.3603e-32
HSD17B6	-1.66664	6.56367	5.51192e-34	1.3578e-31
CYTH3	0.497435	5.91637	6.34078e-34	1.53458e-31
NAT1	-0.785922	3.72559	9.80355e-34	2.33172e-31
CDR2L	0.606617	5.86961	1.1609e-33	2.71433e-31
ACPP	-1.35175	10.3749	2.49763e-33	5.74246e-31
ADI1	-0.550402	6.75521	3.66626e-33	8.29116e-31
EPHX2	-0.73744	6.35948	3.84814e-33	8.56211e-31
PAK1IP1	-0.989798	6.81234	5.48507e-33	1.20106e-30
RALGDS	0.505229	6.18875	6.19417e-33	1.33316e-30
MIOS	-0.656521	6.5809	6.28167e-33	1.33316e-30
VGLL3	-1.75648	5.21937	1.38094e-32	2.88637e-30
MSMB	-1.97497	9.15485	1.9158e-32	3.94455e-30
MPPED2	-0.894489	5.19002	3.06279e-32	6.2134e-30
SLC1A1	-0.840954	5.04805	4.13636e-32	8.26973e-30
FAM83H	0.5349	7.03106	6.76603e-32	1.33339e-29
FUCA1	-0.734486	7.42686	7.2304e-32	1.40484e-29
TTYH3	0.536412	7.01071	2.12337e-31	4.06832e-29
ACAA1	-0.483357	7.19213	2.76251e-31	5.2204e-29
AFF3	-0.973091	6.55936	3.34164e-31	6.22945e-29
SCIN	-1.16782	4.66507	4.21859e-31	7.7594e-29
TMEM14C	-0.781311	8.21475	4.59522e-31	8.34093e-29
TUSC3	-0.690448	6.79681	4.7369e-31	8.48644e-29
GLRX2	-0.866196	6.55076	8.66509e-31	1.53093e-28
SH3BGRL2	-0.988355	6.80295	8.76719e-31	1.53093e-28
KHDRBS3	0.974677	5.28403	1.0979e-30	1.89319e-28
MAGED2	-0.613858	7.09843	1.13858e-30	1.9391e-28
LIFR	-0.785551	6.57107	1.1947e-30	2.00986e-28
ANG	-1.08777	6.48142	2.48136e-30	4.12413e-28
STYK1	-0.660003	4.98031	3.53766e-30	5.80976e-28
ST3GAL1	0.486283	5.11984	3.59545e-30	5.8352e-28
MEX3A	0.899031	5.16384	7.33177e-30	1.17607e-27
GABARAPL2	-0.598014	8.67942	1.01587e-29	1.61079e-27
ZSWIM4	0.557674	6.6566	1.19976e-29	1.8727e-27
SCP2	-0.563997	6.54902	1.20819e-29	1.8727e-27
SLC25A20	-0.825333	5.07361	1.28597e-29	1.97111e-27
SNX2	-0.721756	6.63188	1.78937e-29	2.71257e-27
FDFT1	-0.550839	6.9828	1.93216e-29	2.8972e-27
TMEM220	-0.785109	6.79397	2.24299e-29	3.3271e-27
NOSTRIN	-0.797836	5.30044	2.96758e-29	4.35509e-27
ALDH6A1	-0.689949	7.10932	3.36086e-29	4.88032e-27
FAM102A	0.476268	6.13407	3.91729e-29	5.62906e-27
SLC39A10	-0.840652	6.68939	5.47579e-29	7.78747e-27
ATP6V1D	-0.5604	6.61989	5.72843e-29	8.06364e-27
SLC2A10	-0.841514	7.07119	6.87994e-29	9.58675e-27
SAT2	-0.662303	6.63251	7.01089e-29	9.64719e-27
MAGEH1	-0.85523	6.86962	7.06319e-29	9.64719e-27
SOCS2	-0.79291	7.18382	8.52549e-29	1.15303e-26
ORAI2	0.398043	5.48719	1.448e-28	1.93934e-26
EAF2	-0.848502	5.01311	1.49648e-28	1.98499e-26
CPE	-0.878201	8.1558	1.61932e-28	2.12747e-26
TXNDC17	-0.701205	6.71357	2.00292e-28	2.60663e-26
EDEM3	-0.62266	6.59791	2.19299e-28	2.82732e-26
PSMD7	-0.482647	6.71421	2.35175e-28	3.00393e-26
IDI1	-1.00408	5.37453	2.83923e-28	3.59332e-26
SGSM1	0.366949	5.17277	3.2763e-28	4.10878e-26
PTN	-0.870872	6.20099	5.97777e-28	7.42913e-26
CRLS1	-0.66888	6.75753	6.03529e-28	7.43364e-26
DNMT3B	0.352734	4.48954	8.01298e-28	9.78222e-26
ANKRD13B	0.490639	5.74672	9.61257e-28	1.16321e-25
RNF185	-0.584162	6.55665	1.00433e-27	1.20476e-25
CLGN	-1.02775	4.74668	1.14517e-27	1.36187e-25
CD276	0.430197	6.53967	1.21581e-27	1.43351e-25
KLF13	0.417885	6.40223	1.38438e-27	1.61843e-25
TIAM1	0.399184	4.56153	1.45222e-27	1.68348e-25
NAAA	-0.519205	6.90823	1.56113e-27	1.79465e-25
CSNK1G2	0.376664	7.2302	1.58487e-27	1.80688e-25
WNK2	0.661244	6.33701	2.10866e-27	2.38434e-25
RLN1	-2.25407	5.34898	2.70524e-27	3.03405e-25
MED11	-0.529711	6.50066	3.12197e-27	3.47319e-25
ZHX3	0.366676	5.39623	4.96742e-27	5.48204e-25
LZTS1	0.422535	5.01875	5.874e-27	6.4311e-25
ELK1	0.359675	6.05981	8.42637e-27	9.11059e-25
VASN	0.585136	6.6587	8.45346e-27	9.11059e-25
SEMA3C	-0.80686	6.5369	1.01756e-26	1.08815e-24
GNE	-0.711175	6.87628	1.17398e-26	1.24577e-24
ADHFE1	-0.834584	6.62097	1.27877e-26	1.34661e-24
FKBP5	-0.687039	7.68456	1.33377e-26	1.39389e-24
MTMR2	-0.504277	6.19081	1.41174e-26	1.46101e-24
GCNT2	-0.805301	6.45482	1.41918e-26	1.46101e-24
CHMP5	-0.728478	6.32395	1.63833e-26	1.67413e-24
TMEM132A	0.625267	5.66774	1.71704e-26	1.74166e-24
MGST3	-0.576496	6.06535	1.85025e-26	1.86308e-24
MON1B	-1.08474	6.86316	1.89691e-26	1.89623e-24
ADAMTS7	0.379807	5.13056	1.91794e-26	1.90345e-24
TBX1	0.752293	5.53014	2.12981e-26	2.09863e-24
POM121C	0.406089	6.74091	2.7753e-26	2.71527e-24
RAB27B	-0.675418	6.47165	3.15538e-26	3.06539e-24
AOX1	-0.782848	4.77354	3.64971e-26	3.52083e-24
ARAP3	0.431214	5.2088	3.87965e-26	3.71665e-24
DCXR	-0.707386	9.44588	4.2579e-26	4.05088e-24
DMXL1	-0.879697	7.53335	4.33378e-26	4.09483e-24
DIRAS2	0.496475	3.50491	4.45597e-26	4.18164e-24
AUH	-0.603751	6.11389	4.64618e-26	4.33068e-24
CHD5	0.281223	4.13048	9.00466e-26	8.33687e-24
CDK6	-0.687985	5.30138	9.32258e-26	8.57367e-24
TMBIM1	-0.745223	7.85798	9.91759e-26	9.06047e-24
EMP2	-0.538638	6.78147	1.0304e-25	9.35158e-24
PLA2G12A	-0.436669	6.83979	1.09078e-25	9.83484e-24
CMAS	-0.539719	6.36385	1.16495e-25	1.04353e-23
STAMBP	-0.404538	6.14027	1.35302e-25	1.20419e-23
VDR	0.442129	4.76383	1.40596e-25	1.24328e-23
CDC20	0.61792	5.17685	1.99569e-25	1.75354e-23
ISCU	-0.506305	8.12792	2.14684e-25	1.87441e-23
FBXO46	0.401875	5.9092	2.50683e-25	2.17495e-23
C17orf53	0.361516	4.11055	2.63754e-25	2.27406e-23
DSTN	-0.56209	8.68974	2.6936e-25	2.30796e-23
MME	-1.13531	6.04841	2.97463e-25	2.53302e-23
GPT2	-0.585732	6.98745	3.37978e-25	2.86037e-23
GDPD5	0.455652	4.97301	3.43628e-25	2.89045e-23
NRIP3	0.556839	4.61817	3.60108e-25	3.01072e-23
SLC25A4	-0.449454	6.3652	4.1784e-25	3.47235e-23
AGA	-0.526348	5.66449	4.24483e-25	3.50643e-23
MDH1	-0.611773	7.54294	4.5805e-25	3.74956e-23
TROAP	0.529161	4.87047	4.59352e-25	3.74956e-23
ANTXR2	-0.774306	7.42945	4.67172e-25	3.77689e-23
ATP6V1B1	0.518894	5.11578	4.68176e-25	3.77689e-23
CHMP2B	-0.59982	5.92717	4.91907e-25	3.94526e-23
MMP11	0.602765	5.13836	5.9535e-25	4.74731e-23
DERL2	-0.637342	6.5517	6.6022e-25	5.23433e-23
ARHGDIG	0.609802	5.32135	7.14799e-25	5.63466e-23
ACHE	0.53172	5.31524	7.2192e-25	5.65846e-23
MAPK8IP3	0.437603	5.99052	1.02466e-24	7.98595e-23
GLB1L2	-0.683421	6.68402	1.04162e-24	8.07255e-23
NKX2-1	0.536939	4.59009	1.15268e-24	8.8834e-23
CLIP2	0.431627	5.78395	1.34612e-24	1.03165e-22
RCAN3	-0.807525	6.88122	1.67486e-24	1.2765e-22
GNMT	-1.05419	6.01545	1.71245e-24	1.29798e-22
AGL	-0.599869	5.9589	2.05053e-24	1.54574e-22
PDIA3	-0.451102	6.60402	2.20005e-24	1.64245e-22
ONECUT2	0.62845	3.90241	2.20263e-24	1.64245e-22
NRP1	0.627699	6.32485	2.48499e-24	1.84304e-22
FOXK1	0.310878	6.69763	2.64847e-24	1.95378e-22
AGRN	0.521449	6.26942	2.854e-24	2.0942e-22
FAM129A	-0.695204	8.1571	2.87311e-24	2.09707e-22
TSC22D3	-0.578015	7.24526	3.77823e-24	2.72938e-22
KLHL35	0.439578	4.96329	3.77899e-24	2.72938e-22
ARG2	-1.02411	7.13677	3.92113e-24	2.81729e-22
FBRS	0.355672	6.56721	3.95395e-24	2.82615e-22
SAR1B	-0.498673	6.94162	4.42801e-24	3.14868e-22
E2F7	0.39925	4.55354	4.49762e-24	3.18178e-22
PIK3R2	0.399829	7.02737	5.45141e-24	3.83685e-22
TBRG1	-0.422247	5.9101	5.85411e-24	4.09936e-22
GOT2	-0.580396	7.20279	6.11422e-24	4.25988e-22
PAK6	0.470548	4.66065	6.77953e-24	4.69968e-22
MRPL51	-0.659755	7.76231	7.63606e-24	5.26697e-22
HUNK	0.318196	4.25021	9.36558e-24	6.42777e-22
FUCA2	-1.08326	6.01071	1.00934e-23	6.89301e-22
KAT2B	-0.512473	5.19226	1.0315e-23	7.00962e-22
ITGAX	0.463399	5.87356	1.10788e-23	7.49178e-22
GREB1	-0.766233	6.45519	1.30269e-23	8.76612e-22
SOBP	0.386486	5.09853	1.36882e-23	9.16643e-22
CREB3L4	-0.579779	7.49321	1.51836e-23	1.01187e-21
GIT1	0.336563	6.40115	1.98824e-23	1.31864e-21
BBS4	-0.840357	6.90249	2.10836e-23	1.3872e-21
PLXDC1	0.383444	5.95662	2.11172e-23	1.3872e-21
CYP2U1	-0.5835	4.89959	2.14513e-23	1.40247e-21
TMEM87B	-0.575488	6.55491	2.74691e-23	1.78743e-21
VAMP8	-0.591309	7.38444	3.14025e-23	2.03379e-21
STX12	-0.54051	6.8448	3.25889e-23	2.10076e-21
FAM19A5	0.574484	4.70785	3.83194e-23	2.45868e-21
UCHL3	-0.866663	6.06391	4.32677e-23	2.76332e-21
PEBP4	-0.951649	5.80294	4.42447e-23	2.8127e-21
CHRNA2	-1.02462	7.02648	4.59692e-23	2.90892e-21
CLN5	-0.49729	5.56244	4.73206e-23	2.98077e-21
NDUFS4	-0.620594	5.82926	4.96467e-23	3.11307e-21
DBN1	0.461861	6.57809	5.01413e-23	3.12986e-21
HIBCH	-0.593892	5.70788	5.20478e-23	3.23423e-21
MKI67	0.504838	4.08838	5.42713e-23	3.35727e-21
SUCLA2	-0.592869	6.53697	5.60304e-23	3.45062e-21
HOMER3	0.417063	5.70348	5.71101e-23	3.50148e-21
GPSM1	0.409831	5.97542	5.75689e-23	3.514e-21
BTBD11	-0.495482	4.70903	6.74883e-23	4.10133e-21
STXBP6	-0.771314	4.91838	6.78461e-23	4.10498e-21
CPEB3	-0.498547	5.51201	7.07579e-23	4.26247e-21
MUT	-0.459805	6.17758	7.2204e-23	4.33067e-21
FAM162A	-0.596394	5.96487	7.38875e-23	4.41246e-21
RAVER1	0.347028	6.36108	7.60399e-23	4.50654e-21
CRIP2	0.727028	7.08761	7.61163e-23	4.50654e-21
LAMP2	-0.468232	6.89418	7.66677e-23	4.51979e-21
MIPEP	-1.45057	6.60542	8.33055e-23	4.89021e-21
HIC2	0.355097	5.55813	9.14118e-23	5.34333e-21
LGALS3	-0.639936	6.24144	1.13237e-22	6.59114e-21
PDHB	-0.468437	7.61632	1.22958e-22	7.1269e-21
APBA1	0.414086	4.82639	1.25889e-22	7.26627e-21
SLC9A2	-0.581981	5.66493	1.75996e-22	1.01161e-20
SLC9A3	0.643582	5.41148	1.85343e-22	1.06092e-20
UNC13D	0.414039	5.10202	2.05239e-22	1.16995e-20
INPP4B	-0.609657	4.62768	2.10443e-22	1.19468e-20
RAB11FIP4	0.305524	4.80859	2.18521e-22	1.23545e-20
CSMD2	0.272221	3.88239	2.35327e-22	1.31973e-20
ISM1	0.399955	4.07345	2.35341e-22	1.31973e-20
B4GALNT3	0.39359	4.97044	2.40452e-22	1.34293e-20
SMPDL3A	-0.559402	5.27329	2.56141e-22	1.42478e-20
ESRRG	-0.506463	4.72486	2.61155e-22	1.44684e-20
C11orf54	-0.529435	6.31402	2.97476e-22	1.64147e-20
ANKRD37	-0.784721	6.09803	3.14154e-22	1.72659e-20
NKX6-1	0.523481	4.64656	3.51531e-22	1.92435e-20
WIZ	0.324176	6.18354	3.84754e-22	2.0979e-20
KCNC4	0.366141	4.56827	4.29573e-22	2.33305e-20
INSIG1	-0.705438	7.07771	4.45915e-22	2.41231e-20
THY1	0.605612	5.93455	4.64743e-22	2.50435e-20
GABBR2	0.217161	3.80259	4.75829e-22	2.55411e-20
ERGIC2	-0.585709	6.63045	4.87661e-22	2.60748e-20
TPD52L2	0.317724	7.86795	5.30361e-22	2.82484e-20
IGF1	-0.760902	6.57202	5.88986e-22	3.12502e-20
DOCK6	0.40084	5.53486	6.57622e-22	3.47582e-20
RGS11	0.52824	5.43628	7.05866e-22	3.71657e-20
FUT7	0.34883	4.85347	7.33849e-22	3.84922e-20
HSF2BP	0.354413	5.11228	7.55174e-22	3.94607e-20
MMADHC	-0.630958	7.87678	8.76229e-22	4.56135e-20
REXO1	0.382012	5.74665	9.03993e-22	4.68819e-20
IDH1	-0.653652	7.02705	9.6969e-22	5.01007e-20
TM9SF2	-0.538387	7.92771	1.03885e-21	5.34735e-20
TFF3	-1.52242	7.92732	1.12553e-21	5.77199e-20
KDM6B	0.467334	6.16577	1.16011e-21	5.9273e-20
GLIPR2	-0.575177	7.3451	1.18656e-21	6.04005e-20
UBE2C	0.638864	4.82653	1.19843e-21	6.07804e-20
LHX2	0.264299	3.69463	1.41081e-21	7.12898e-20
MCFD2	-0.430681	6.64252	1.41868e-21	7.14258e-20
HOXB9	0.457412	4.22421	1.43035e-21	7.17518e-20
POLD1	0.405116	5.26943	1.514e-21	7.56727e-20
PLEKHN1	0.518433	6.15033	1.65386e-21	8.23648e-20
TRAF4	0.394953	6.05341	1.86079e-21	9.23367e-20
SH3RF3	0.388678	5.85446	1.99234e-21	9.851e-20
PDCD4	-0.512086	7.19952	2.08078e-21	1.02516e-19
OS9	-0.419581	7.40913	2.10723e-21	1.03449e-19
CSNK1E	0.326998	7.18668	2.21185e-21	1.082e-19
EIF5B	-0.402136	6.61585	2.39847e-21	1.16915e-19
EFR3B	0.296841	4.3728	2.43948e-21	1.18495e-19
TMEM14B	-0.720907	6.5501	2.55453e-21	1.23648e-19
FUS	0.304436	7.0421	2.73183e-21	1.31768e-19
MOCS2	-0.527341	5.46635	2.78937e-21	1.34074e-19
ZNF335	0.313939	5.97978	2.81172e-21	1.34679e-19
SH3BP2	0.314743	6.51972	2.92356e-21	1.39552e-19
SLC13A3	-0.520825	5.11289	2.97765e-21	1.41644e-19
TACC3	0.508265	4.40993	3.27275e-21	1.55146e-19
PLCL1	-0.521757	4.28169	3.31116e-21	1.5643e-19
NSMCE1	-0.528782	7.54169	3.6432e-21	1.71529e-19
CHCHD1	-0.613449	5.56379	3.76168e-21	1.76505e-19
RCC2	0.377057	7.21475	3.90896e-21	1.82793e-19
FMNL1	0.432737	5.96804	4.02675e-21	1.87666e-19
MKKS	-0.44971	5.66569	4.32489e-21	2.00882e-19
ACSL1	-0.657758	7.66294	4.53145e-21	2.0977e-19
GIGYF1	0.352565	6.17	4.55942e-21	2.10359e-19
TTC39A	-0.436685	5.78099	4.66676e-21	2.14593e-19
CHCHD7	-0.517292	5.65649	4.71123e-21	2.15918e-19
VASH1	0.381695	5.42094	4.74545e-21	2.16767e-19
UBASH3B	0.322813	3.87993	5.06284e-21	2.30501e-19
GRIN3A	0.878833	4.39955	5.42953e-21	2.46383e-19
SULT1A3	0.275886	4.45572	5.80941e-21	2.62757e-19
E2F3	0.354963	4.87497	6.24759e-21	2.81652e-19
ABCA2	0.40358	6.00769	6.49304e-21	2.91764e-19
METRNL	0.457863	5.59148	7.18088e-21	3.21624e-19
SLC18A3	0.407102	3.90313	8.6033e-21	3.84086e-19
SNAPC4	0.40169	6.19763	8.70672e-21	3.87449e-19
STX11	0.405673	5.33732	9.29559e-21	4.12324e-19
MRPL39	-0.429106	4.69606	9.58461e-21	4.23781e-19
LDHB	-0.86693	7.65508	9.63577e-21	4.24682e-19
PRR14	0.363891	6.93854	1.02563e-20	4.5059e-19
PDGFB	0.319804	5.19255	1.10102e-20	4.82179e-19
SNX25	-0.430251	5.89059	1.10698e-20	4.83254e-19
PNKD	-0.467066	7.32183	1.13053e-20	4.91977e-19
UFC1	-0.407552	8.00156	1.24132e-20	5.38492e-19
GSS	-0.71277	7.14583	1.26769e-20	5.48207e-19
ANO4	-0.56999	4.30491	1.53009e-20	6.59613e-19
ALG5	-0.462365	5.73231	1.55947e-20	6.70182e-19
ANAPC13	-0.527775	6.69417	1.59015e-20	6.81246e-19
RBBP7	-0.66292	7.31182	1.63386e-20	6.97807e-19
NOS1AP	0.369479	5.13708	1.6796e-20	7.15126e-19
AKAP1	-0.386955	6.60438	1.76002e-20	7.47059e-19
MAT2B	-0.531454	5.98421	1.86376e-20	7.88669e-19
ZBTB46	0.343198	5.15135	1.9202e-20	8.10065e-19
ABHD2	-0.727114	7.53234	1.94433e-20	8.17746e-19
SCO1	-0.45357	6.20564	2.03585e-20	8.53634e-19
SF3B4	0.42537	6.74218	2.12344e-20	8.87662e-19
LIG1	0.339263	4.87616	2.13057e-20	8.8795e-19
CAMK1D	0.340586	5.10321	2.13773e-20	8.88253e-19
RUNX3	0.507358	5.40409	2.42995e-20	1.00664e-18
SAMD4B	0.380962	6.35485	2.44907e-20	1.01153e-18
XBP1	-0.579594	9.18483	2.71059e-20	1.1162e-18
ZNF532	-0.67651	7.32858	2.81447e-20	1.15552e-18
SBF1	0.391811	6.06699	3.00557e-20	1.23032e-18
NFAM1	0.345714	4.85573	3.0654e-20	1.2511e-18
PI15	-1.41332	6.70884	3.11618e-20	1.26807e-18
MPDU1	-0.413768	6.75244	3.16683e-20	1.28489e-18
ARHGAP4	0.408303	5.76725	3.28926e-20	1.33066e-18
PGM3	-0.617503	6.79974	3.38846e-20	1.36678e-18
TNFSF10	-0.670104	7.62436	3.82829e-20	1.53214e-18
SEMA4G	-0.660487	5.30912	3.82961e-20	1.53214e-18
SDC1	0.543335	5.83149	3.83174e-20	1.53214e-18
MT1H	-1.1502	5.36942	3.8468e-20	1.53372e-18
G3BP2	-0.464585	7.36773	3.97804e-20	1.58147e-18
COG3	-0.498769	6.23112	4.14062e-20	1.64138e-18
ULBP1	0.366409	4.29013	4.89782e-20	1.93597e-18
GSC	0.496449	5.14946	5.01141e-20	1.97521e-18
ESPL1	0.321364	3.62027	5.226e-20	2.05392e-18
FSTL3	0.486112	5.98036	6.67936e-20	2.61766e-18
LRFN4	0.472891	5.58626	6.80626e-20	2.65984e-18
OGN	-0.918464	6.56648	6.86251e-20	2.67425e-18
STX1A	0.361458	5.191	6.92906e-20	2.69258e-18
MT1X	-0.798922	8.6157	7.503e-20	2.90741e-18
MGAT3	0.292431	4.21045	8.01598e-20	3.09749e-18
BCORL1	0.353499	5.1961	8.11141e-20	3.12561e-18
SPCS3	-0.489126	7.33651	8.44652e-20	3.24567e-18
DHX37	0.351646	6.1132	8.70561e-20	3.33594e-18
PRKAR2A	-0.332621	6.76847	8.89608e-20	3.39949e-18
RELT	0.415054	4.9699	9.2134e-20	3.51102e-18
AMH	0.593769	5.13022	9.97411e-20	3.79044e-18
ARFGAP1	0.376323	6.0466	1.01043e-19	3.82937e-18
PITPNM1	0.400013	5.91524	1.02623e-19	3.87859e-18
SEZ6	0.385543	4.37258	1.04616e-19	3.94311e-18
MORC4	-0.351682	5.1789	1.12563e-19	4.23108e-18
EXTL2	-0.645032	6.07064	1.15962e-19	4.34699e-18
TTC7B	-0.603554	5.97561	1.18207e-19	4.41914e-18
UBE2J2	0.281626	6.07776	1.1892e-19	4.43378e-18
DNAJC19	-0.713716	6.14733	1.2139e-19	4.51366e-18
SLC17A9	0.414943	4.9723	1.2699e-19	4.7092e-18
NOTCH1	0.434422	5.8096	1.28483e-19	4.75182e-18
LPAR3	-1.09889	6.36949	1.30844e-19	4.82618e-18
DGKQ	0.382907	5.46215	1.36247e-19	5.01208e-18
ZIC5	0.44815	4.52598	1.382e-19	5.07041e-18
ZFHX2	0.276887	4.52395	1.39995e-19	5.12264e-18
SEMA4F	0.32654	4.5296	1.48718e-19	5.42743e-18
PRR7	0.515504	5.59017	1.52877e-19	5.55505e-18
ADAMTSL2	0.472775	5.02399	1.53021e-19	5.55505e-18
ZNF653	0.396841	6.5386	1.69374e-19	6.13259e-18
MT1M	-0.975801	7.14996	1.75737e-19	6.33725e-18
DDAH1	-0.456647	6.76803	1.75945e-19	6.33725e-18
OVOL1	0.432429	4.49716	1.80547e-19	6.48605e-18
HRH1	0.370658	4.33229	2.0745e-19	7.43319e-18
FADS3	0.355033	5.8834	2.23674e-19	7.99375e-18
TMC6	0.41196	6.08231	2.30428e-19	8.21384e-18
TXNDC16	-0.57469	6.0332	2.48073e-19	8.82e-18
STS	-0.334697	5.03087	2.48932e-19	8.82781e-18
TSPAN1	-0.687822	8.5764	2.52667e-19	8.93727e-18
TSG101	-0.573638	6.87342	2.61889e-19	9.23979e-18
DMWD	0.404767	6.41663	2.71655e-19	9.55991e-18
TMEM132E	0.279273	4.36847	2.88542e-19	1.01283e-17
ARMCX1	-0.707931	6.01697	2.91343e-19	1.02007e-17
ACOX3	-0.41701	6.33218	2.95198e-19	1.03095e-17
PRDX4	-0.55924	6.8516	2.98331e-19	1.03926e-17
CPNE9	0.224413	4.27318	3.15565e-19	1.09653e-17
PLXNA1	0.384035	5.65213	3.35343e-19	1.16233e-17
RIMBP2	0.402837	4.00988	3.3964e-19	1.17427e-17
MPZL2	-0.658751	6.3524	3.55938e-19	1.22754e-17
NKAIN1	0.906812	5.07719	3.58779e-19	1.23425e-17
LAMC3	0.525053	5.17347	3.63485e-19	1.24733e-17
MAPK10	-0.529278	5.52945	3.93616e-19	1.34738e-17
SELPLG	0.438537	4.90197	4.09914e-19	1.39969e-17
HMGCS1	-0.617629	6.48632	4.54713e-19	1.54883e-17
ATL1	-0.507244	5.12853	4.61413e-19	1.56778e-17
GATAD2A	0.295156	6.02586	4.86249e-19	1.64811e-17
TM2D1	-0.461168	5.91328	5.02382e-19	1.69862e-17
CHRNB2	0.290788	4.1593	5.20192e-19	1.75033e-17
STK35	0.262597	6.12046	5.20213e-19	1.75033e-17
ZNF467	0.599667	5.87669	5.2172e-19	1.75113e-17
DNAH1	0.328709	4.87338	5.31694e-19	1.78027e-17
DERL3	0.461122	4.75891	5.73738e-19	1.9164e-17
CHRDL1	-0.91408	6.85967	6.48617e-19	2.15995e-17
CCNG1	-0.565941	7.68304	6.49787e-19	2.15995e-17
ZNF589	-0.60991	6.75958	6.6406e-19	2.20209e-17
SAMD11	0.441097	5.81197	7.2461e-19	2.39712e-17
GRIK4	0.244186	4.2198	7.38701e-19	2.43789e-17
XYLT1	0.378187	4.49325	7.53504e-19	2.48081e-17
AP1G1	-0.392805	6.84832	8.36301e-19	2.74685e-17
PCDH12	0.369181	5.62328	8.40563e-19	2.75429e-17
TBC1D10B	0.359386	6.51243	8.97078e-19	2.93251e-17
PDZD4	0.379156	4.81295	9.53892e-19	3.11086e-17
ZBP1	0.415854	4.58737	1.00417e-18	3.26712e-17
MLYCD	-0.49691	5.9141	1.03061e-18	3.34524e-17
BNIP3	-0.481343	7.25983	1.08553e-18	3.51525e-17
GCLC	-0.512792	5.59132	1.09395e-18	3.5342e-17
MFSD1	-0.59044	6.59798	1.10864e-18	3.5733e-17
MYBL2	0.548459	4.86187	1.11874e-18	3.59745e-17
NPEPL1	0.407289	5.84439	1.12342e-18	3.60408e-17
SLC35B3	-0.43041	5.51068	1.16273e-18	3.72156e-17
PHYHD1	-0.834515	6.63617	1.20893e-18	3.85425e-17
KIF7	0.442533	5.2104	1.20978e-18	3.85425e-17
PTBP1	0.280093	7.70752	1.23419e-18	3.92297e-17
ZNF226	-0.35279	5.4007	1.24431e-18	3.94605e-17
ANKMY1	0.308377	5.17245	1.3494e-18	4.26949e-17
DYRK2	0.401312	5.51179	1.36201e-18	4.29952e-17
GPR4	0.431562	5.26618	1.3862e-18	4.36591e-17
TMEM99	-0.487828	5.32335	1.40931e-18	4.42857e-17
SCAMP5	0.453975	5.40523	1.44265e-18	4.52304e-17
ADORA1	0.323184	4.29119	1.4499e-18	4.53545e-17
TMEM217	0.433835	3.93789	1.47982e-18	4.61859e-17
LMNB1	0.461625	4.66141	1.54826e-18	4.82128e-17
PTPRM	-0.563254	5.92105	1.72539e-18	5.36077e-17
AXIN1	0.324279	5.62726	1.74073e-18	5.39628e-17
AFTPH	-0.376109	6.58198	1.77424e-18	5.48783e-17
ITGA11	0.551675	5.33642	1.9361e-18	5.97504e-17
SLC22A3	-1.00868	6.13341	1.94311e-18	5.9833e-17
OGFR	0.353712	6.39531	1.9493e-18	5.989e-17
EFNA2	0.393724	4.68969	2.03167e-18	6.22821e-17
CYFIP2	0.45964	5.83517	2.16234e-18	6.61408e-17
SVEP1	0.357984	4.17875	2.39407e-18	7.30667e-17
PPCS	-0.508751	7.26238	2.51935e-18	7.67207e-17
ALX4	0.405239	4.809	2.54145e-18	7.72231e-17
KIF18B	0.345422	3.84761	2.57544e-18	7.8084e-17
IL1R1	-0.567167	6.81094	2.8381e-18	8.58586e-17
CHRNB4	0.298076	5.4142	2.95561e-18	8.92175e-17
KLK4	-0.733552	9.54983	2.96565e-18	8.92175e-17
METAP1	-0.504723	7.58493	2.96853e-18	8.92175e-17
RCBTB2	-0.363075	5.04135	3.04729e-18	9.13857e-17
FGD1	0.387855	5.32957	3.08733e-18	9.23856e-17
DERA	-0.474898	5.10668	3.11444e-18	9.2995e-17
C2orf70	0.354855	4.5096	3.32004e-18	9.89201e-17
WNT9A	0.427852	4.65913	3.38128e-18	1.00528e-16
SAMD1	0.373654	6.75975	3.62448e-18	1.07526e-16
ENG	0.472677	6.94362	3.67703e-18	1.08851e-16
CLDN6	0.268989	3.83714	4.06326e-18	1.20027e-16
PTPRT	0.655286	4.75969	4.13261e-18	1.21815e-16
LMO7	-0.432804	5.5302	4.29911e-18	1.26453e-16
CD5	0.437394	4.91954	4.31066e-18	1.26523e-16
ALAD	-0.354897	6.07142	4.34313e-18	1.27205e-16
MFAP1	-0.489491	5.13081	4.42352e-18	1.29285e-16
GJC3	-0.629742	5.0251	4.45215e-18	1.29757e-16
RAB36	0.37583	6.12845	4.4585e-18	1.29757e-16
NIPAL2	-0.429718	6.24478	4.49194e-18	1.30455e-16
LMBRD1	-0.568947	6.47774	4.60608e-18	1.33489e-16
COBL	-0.420212	6.32497	4.63441e-18	1.34029e-16
USF2	0.31981	7.08026	4.69979e-18	1.35635e-16
PIK3R5	0.328661	4.47707	4.7135e-18	1.35747e-16
CD7	0.554814	5.39586	4.77745e-18	1.37302e-16
FECH	-0.479421	6.0074	5.04398e-18	1.44661e-16
P2RY8	0.360758	4.82854	5.11804e-18	1.4648e-16
ESD	-0.518365	6.55778	5.12891e-18	1.46487e-16
STAB1	0.418452	5.75179	5.17564e-18	1.47516e-16
FGD3	0.388002	5.21958	5.24655e-18	1.49229e-16
ALG8	-0.656949	6.39767	5.64798e-18	1.60317e-16
CDON	0.438616	5.11718	5.8028e-18	1.64373e-16
GRM5	0.182773	3.70533	5.83328e-18	1.64898e-16
TTLL7	-0.490645	4.90268	6.03922e-18	1.7037e-16
ZNF324B	0.29369	5.04114	6.4001e-18	1.80182e-16
CFL2	-0.571674	6.70941	6.47186e-18	1.81746e-16
ZNF707	0.328699	5.13123	6.48199e-18	1.81746e-16
ARL6IP5	-0.545758	7.68588	6.52995e-18	1.82719e-16
LRRC4C	0.250458	3.39567	6.85811e-18	1.91513e-16
HIST1H2AC	-0.628987	8.38037	7.09755e-18	1.97799e-16
PIK3CD	0.394237	5.45404	7.87771e-18	2.19099e-16
COPZ1	-0.427752	8.0199	7.90474e-18	2.19408e-16
DLG2	-0.423091	3.87375	8.53963e-18	2.36555e-16
CSF2RA	0.280566	4.45528	8.95323e-18	2.47515e-16
SLC16A9	-0.585512	5.6509	9.10671e-18	2.51254e-16
ABTB1	0.349102	5.66137	9.1714e-18	2.52534e-16
MPHOSPH6	-0.549853	5.96663	9.22545e-18	2.53516e-16
TMEM59	-0.489399	8.20932	9.38786e-18	2.57466e-16
SDF2	-0.410914	6.8411	9.58949e-18	2.62474e-16
SYT5	0.282905	4.7227	1.04259e-17	2.84803e-16
DLL3	0.366534	4.12558	1.07182e-17	2.9221e-16
USP36	0.346153	5.45866	1.13027e-17	3.07537e-16
C4orf48	0.708826	5.85205	1.13902e-17	3.09308e-16
UBE4A	-0.461176	6.66938	1.16153e-17	3.14801e-16
ATP2C1	-0.497178	7.33261	1.18681e-17	3.2102e-16
CHAT	0.267602	4.10812	1.2108e-17	3.26867e-16
FAM177A1	-0.384284	7.03078	1.27941e-17	3.44716e-16
IL2RA	0.323404	4.542	1.3224e-17	3.55605e-16
PAGE4	-0.933354	5.66268	1.35251e-17	3.62994e-16
DPP9	0.314171	6.16436	1.36347e-17	3.65226e-16
RBP7	-0.568213	5.33892	1.36724e-17	3.65526e-16
KCNQ3	0.281596	3.75773	1.38512e-17	3.69588e-16
ZNF71	0.257245	5.074	1.4023e-17	3.7345e-16
GGN	0.360145	4.63548	1.41244e-17	3.75425e-16
EPHA2	0.429987	5.20652	1.48538e-17	3.93465e-16
STK11	0.289708	6.45157	1.48601e-17	3.93465e-16
XPNPEP1	-0.357785	6.34125	1.53125e-17	4.04642e-16
BET1	-0.58895	5.62017	1.53409e-17	4.04642e-16
TNFRSF8	0.284458	4.57851	1.53816e-17	4.04942e-16
GLOD4	-0.591516	7.46772	1.59621e-17	4.19424e-16
FADS2	-0.771889	6.36467	1.64968e-17	4.32648e-16
FMOD	-0.741569	6.86301	1.67783e-17	4.39197e-16
TMCC2	0.278684	4.57554	1.70895e-17	4.46496e-16
WNT7B	0.447246	4.94813	1.76721e-17	4.60845e-16
IGSF9B	0.339374	4.29795	1.8171e-17	4.7296e-16
CYP2F1	0.334182	4.99034	1.85129e-17	4.80951e-16
FBXL6	0.416964	5.2957	1.88587e-17	4.89014e-16
BRD3	0.421341	6.19378	2.05428e-17	5.31686e-16
DUSP4	0.6185	4.86001	2.05907e-17	5.31927e-16
PALM2	0.273342	4.852	2.14443e-17	5.52813e-16
CARD11	0.403771	5.23258	2.14794e-17	5.52813e-16
FBXO8	-0.401826	5.7855	2.17007e-17	5.5747e-16
TLX1	0.255136	4.98027	2.22558e-17	5.70668e-16
PHYHIPL	-0.724941	5.27846	2.28039e-17	5.83636e-16
RGL4	0.358137	5.05809	2.31397e-17	5.90294e-16
SEMA7A	0.333052	4.6787	2.31496e-17	5.90294e-16
PEX7	-0.529976	5.52721	2.37944e-17	6.05616e-16
C11orf1	-0.514325	5.23279	2.46905e-17	6.27266e-16
SPOCK3	-0.708875	5.68695	2.69408e-17	6.83177e-16
ACADSB	-0.530261	6.34411	2.75252e-17	6.96716e-16
PALMD	-0.475437	4.90761	2.78801e-17	7.04406e-16
DHRS7B	-0.328068	5.56831	2.80672e-17	7.07838e-16
UBE2S	0.441147	5.39239	2.81851e-17	7.09513e-16
BRSK2	0.53014	4.93379	2.83324e-17	7.11921e-16
RASSF6	-0.520737	4.92268	2.85624e-17	7.15385e-16
SLC45A3	-0.753139	10.6782	2.85739e-17	7.15385e-16
TXNDC2	0.224787	3.58255	2.91906e-17	7.295e-16
ALG14	-0.504704	5.49151	3.03956e-17	7.58241e-16
UFSP2	-0.509489	5.93029	3.0824e-17	7.67541e-16
KCTD15	0.360782	5.50822	3.13609e-17	7.79503e-16
FBXO33	-0.354357	5.45454	3.15049e-17	7.81673e-16
NAT8L	0.389434	4.95047	3.26697e-17	8.09118e-16
SIDT1	-0.53099	4.8402	3.31261e-17	8.1895e-16
MLLT6	0.309388	7.35157	3.37801e-17	8.33625e-16
DOT1L	0.323412	5.71459	3.40948e-17	8.39888e-16
GPR137	0.411835	6.50208	3.44792e-17	8.47843e-16
CCDC127	-0.33734	5.7152	3.48934e-17	8.56502e-16
CPNE1	0.301051	7.69935	3.63248e-17	8.90055e-16
SYN1	0.304542	5.16328	3.66465e-17	8.96344e-16
RHBDF2	0.411778	4.76107	3.76907e-17	9.20253e-16
DPY30	-0.532487	6.1544	3.80356e-17	9.27033e-16
EPHB2	0.332217	4.87995	3.81253e-17	9.27581e-16
EGF	-0.554119	4.29657	3.95843e-17	9.61382e-16
SLC25A34	0.313552	6.01023	3.98461e-17	9.66039e-16
PLEK2	-0.477683	4.68483	3.99932e-17	9.67906e-16
SRGAP2	0.27108	4.82042	4.0264e-17	9.72752e-16
LAX1	0.393256	4.4574	4.03385e-17	9.72848e-16
TAF4	0.30738	5.95589	4.29183e-17	1.03326e-15
SUCLG2	-0.467758	6.0981	4.3085e-17	1.03547e-15
PTK6	0.860222	4.93873	4.31776e-17	1.03589e-15
SPA17	-0.504108	4.11111	4.32557e-17	1.03596e-15
SOAT1	-0.498917	6.86441	4.56418e-17	1.09121e-15
PQLC3	-0.436859	6.21601	4.74286e-17	1.13197e-15
XRCC2	0.327774	6.35257	4.93471e-17	1.17572e-15
GMEB2	0.309985	5.8158	4.95687e-17	1.17897e-15
MCM10	0.259977	3.96937	5.2848e-17	1.25461e-15
CALM1	-0.380899	7.95152	5.2931e-17	1.25461e-15
PPM1A	-0.322693	6.1858	5.38664e-17	1.27459e-15
GHITM	-0.444196	7.29278	5.4571e-17	1.28905e-15
PGM5	-0.668699	5.92476	5.55227e-17	1.30844e-15
MAF	-0.513735	6.59371	5.55815e-17	1.30844e-15
ANO5	-0.66819	4.20855	5.7125e-17	1.34249e-15
ATAD1	-0.505444	6.00074	5.91514e-17	1.38774e-15
NACC1	0.281778	6.49971	5.9826e-17	1.40119e-15
PHRF1	0.333856	5.87285	6.09163e-17	1.42431e-15
TXNL1	-0.498709	5.95586	6.12819e-17	1.43043e-15
FOXN4	0.30379	4.05166	6.18495e-17	1.44124e-15
CASP2	0.347878	6.34118	6.33694e-17	1.47417e-15
PRDM16	0.248257	4.13024	6.52676e-17	1.51577e-15
KCTD13	0.358771	6.01235	6.66492e-17	1.54525e-15
RNF13	-0.389679	6.34865	6.70283e-17	1.55144e-15
RLN2	-0.825142	4.00391	6.74195e-17	1.55788e-15
PREX1	0.346216	4.79099	6.81214e-17	1.57146e-15
GPC2	0.353108	4.92328	6.96306e-17	1.6036e-15
SHISA2	0.539075	6.54022	7.05158e-17	1.62127e-15
STK10	0.329482	5.24992	7.1008e-17	1.62988e-15
INSL3	0.352071	4.57661	7.25549e-17	1.66262e-15
NUP210	0.366661	5.98617	7.34965e-17	1.6814e-15
CDKN2D	0.351151	5.39814	7.42302e-17	1.69537e-15
PTS	-0.61295	6.52524	7.63598e-17	1.74113e-15
MMP15	0.386791	5.52783	7.71161e-17	1.75547e-15
MFF	-0.413046	5.953	8.03298e-17	1.82558e-15
FAM131A	0.284914	6.29599	8.04603e-17	1.82558e-15
SBNO2	0.479608	6.55994	8.11787e-17	1.83885e-15
GPR55	0.288864	4.47161	8.27438e-17	1.86858e-15
COL1A1	0.706469	8.49362	8.27621e-17	1.86858e-15
ECHDC1	-0.480535	6.02001	8.54041e-17	1.92508e-15
TTYH2	0.286904	4.13263	8.66025e-17	1.94891e-15
CIT	0.283736	3.67261	8.70744e-17	1.95634e-15
CBX2	0.403604	4.26271	8.72545e-17	1.9572e-15
CAT	-0.37253	6.7657	8.9616e-17	2.0069e-15
SMAD4	-0.310653	7.1663	8.99077e-17	2.01017e-15
ICOSLG	0.357247	5.20685	9.06033e-17	2.02245e-15
MAPK8IP2	0.424267	5.10474	9.09482e-17	2.02687e-15
ADPGK	-0.458111	6.89862	9.14644e-17	2.03508e-15
RARA	0.334894	5.51144	9.25674e-17	2.05631e-15
PKNOX1	0.229147	5.98359	9.36821e-17	2.07772e-15
PRDX3	-0.532788	6.79146	9.44489e-17	2.09137e-15
UGP2	-0.457057	6.23694	9.57496e-17	2.11504e-15
TTLL6	0.288286	4.20437	9.58248e-17	2.11504e-15
NANOS3	0.391111	4.93908	9.67652e-17	2.13239e-15
MNX1	0.556633	4.1172	9.76983e-17	2.14952e-15
RNF180	-0.471524	5.0137	9.84504e-17	2.16262e-15
PHKG1	0.339573	4.29278	9.86579e-17	2.16373e-15
MAPKBP1	0.281827	5.08087	1.00427e-16	2.19902e-15
GRK6	0.275909	5.92741	1.01753e-16	2.22454e-15
WIPI1	-0.522675	5.99366	1.03296e-16	2.2547e-15
LYPLA1	-0.753994	5.60977	1.03662e-16	2.25912e-15
SCN8A	0.326957	3.70484	1.13912e-16	2.47857e-15
LSAMP	-0.699665	5.26506	1.14427e-16	2.48586e-15
FERMT3	0.419663	5.84626	1.16561e-16	2.52824e-15
CDH7	0.444683	3.67568	1.17414e-16	2.54275e-15
SLC16A3	0.577815	5.78609	1.18841e-16	2.5696e-15
FANCA	0.373078	4.64672	1.19433e-16	2.57838e-15
INSM1	0.710422	5.42316	1.21726e-16	2.62376e-15
ME2	-0.422073	6.32212	1.23097e-16	2.64919e-15
CCDC88C	0.309217	5.98443	1.24252e-16	2.66987e-15
ARMCX2	-0.619446	6.6984	1.26317e-16	2.71002e-15
SMPD3	0.462493	5.25486	1.28407e-16	2.75058e-15
PIGF	-0.562582	6.22191	1.37032e-16	2.93078e-15
SEMA6B	0.395795	5.39733	1.37807e-16	2.9428e-15
CD9	-0.440229	8.74007	1.38535e-16	2.95377e-15
CDH4	0.225375	4.15422	1.39937e-16	2.97906e-15
ANKS3	0.343692	6.0845	1.41009e-16	2.99265e-15
SSR4	-0.431977	8.16814	1.41009e-16	2.99265e-15
PPM1K	-0.493157	5.66101	1.60717e-16	3.40568e-15
RAX2	0.285985	4.81438	1.63496e-16	3.45925e-15
DPYS	-0.615642	3.89781	1.67272e-16	3.53373e-15
BCL9L	0.375733	6.72987	1.69593e-16	3.57726e-15
CHTF18	0.446854	5.28174	1.73412e-16	3.65225e-15
STMN4	0.241073	4.01599	1.74974e-16	3.67952e-15
PEX3	-0.42764	4.90497	1.7731e-16	3.72298e-15
AKAP8L	0.303743	6.37556	2.00144e-16	4.19603e-15
VTN	0.363309	4.46471	2.00935e-16	4.20622e-15
CASP7	-0.357682	6.3081	2.09711e-16	4.38328e-15
PIAS4	0.336922	6.20515	2.11058e-16	4.40475e-15
ZDHHC18	0.270164	5.87499	2.2422e-16	4.67237e-15
AP3B1	-0.419595	5.78898	2.25814e-16	4.6985e-15
VAMP4	-0.416468	5.17571	2.29682e-16	4.77178e-15
BRD4	0.29455	6.18343	2.3193e-16	4.81125e-15
WDR90	0.348556	5.64132	2.429e-16	5.03125e-15
HMGCL	-0.34467	6.02963	2.45979e-16	5.08737e-15
DTWD1	-0.472244	4.84971	2.50909e-16	5.18156e-15
CKB	-0.60205	9.021	2.55475e-16	5.2609e-15
LRP8	0.225689	3.92284	2.55513e-16	5.2609e-15
OASL	0.376638	4.07551	2.61904e-16	5.37733e-15
PDIA2	0.427289	4.88269	2.61947e-16	5.37733e-15
IGBP1	-0.508731	7.35559	2.65895e-16	5.45025e-15
NSUN7	-0.484773	5.17441	2.7081e-16	5.54277e-15
ELAVL3	0.268582	3.72331	2.77553e-16	5.67236e-15
FGD2	0.330358	5.41949	2.93581e-16	5.99105e-15
PLXNA3	0.364688	6.21885	2.96598e-16	6.04368e-15
PARK7	-0.302887	7.22079	2.98409e-16	6.07162e-15
HLF	-0.583196	5.4241	3.04384e-16	6.18406e-15
ARL1	-0.376859	7.61472	3.0704e-16	6.22885e-15
TRPM2	0.403772	5.08861	3.09733e-16	6.27425e-15
SLC1A7	0.306353	4.36631	3.11088e-16	6.29246e-15
TBC1D8B	-0.444675	4.62668	3.11716e-16	6.29593e-15
CELSR3	0.537467	4.39812	3.14691e-16	6.34673e-15
KCNG2	0.350542	5.14324	3.24902e-16	6.54311e-15
USP10	-0.423515	7.00077	3.36176e-16	6.76026e-15
ELL	0.295564	5.48072	3.37552e-16	6.77224e-15
TNFSF14	0.350728	5.59432	3.37753e-16	6.77224e-15
MAFG	0.314936	5.50868	3.43515e-16	6.87777e-15
ALOX15	0.65018	4.67937	3.49389e-16	6.98525e-15
CDC37L1	-0.457666	6.26234	3.50274e-16	6.99282e-15
MAPRE3	0.358092	6.15076	3.61644e-16	7.20936e-15
PSMB6	-0.415966	7.15385	3.62376e-16	7.21353e-15
CARM1	0.327689	6.55174	3.63548e-16	7.22643e-15
TSPAN6	-0.574733	7.99729	3.68262e-16	7.30961e-15
MCM4	0.369244	4.87887	3.76526e-16	7.46289e-15
SLC6A2	0.228145	3.72663	3.83219e-16	7.58466e-15
COX7A2	-0.478128	7.22718	3.92138e-16	7.75006e-15
CABLES2	0.286885	5.43925	4.02362e-16	7.93486e-15
NFIA	-0.348076	6.78931	4.02639e-16	7.93486e-15
GOLGA5	-0.430103	7.67448	4.05925e-16	7.9882e-15
GFOD2	0.332743	5.63011	4.10823e-16	8.07308e-15
LLGL1	0.303562	6.02355	4.1207e-16	8.08607e-15
ZMYND10	0.404048	4.65878	4.13075e-16	8.09428e-15
TCEAL1	-0.489781	7.23367	4.22909e-16	8.27523e-15
ITGA10	0.243497	3.85053	4.24774e-16	8.29994e-15
CACNG2	0.251554	3.76898	4.3792e-16	8.53745e-15
HIC1	0.40599	5.95364	4.38167e-16	8.53745e-15
MST1R	0.331155	4.96884	4.41004e-16	8.5806e-15
MRPL48	-0.494303	5.97216	4.42785e-16	8.60313e-15
E2F2	0.315977	4.68983	4.45382e-16	8.64141e-15
DYNC2LI1	-0.450263	5.09971	4.47245e-16	8.66001e-15
TNFRSF13C	0.40294	5.0072	4.47596e-16	8.66001e-15
KCTD14	-0.738369	4.78785	4.84989e-16	9.37035e-15
MRPS35	-0.506412	7.06179	4.86648e-16	9.38924e-15
FBXO3	-0.354588	4.69355	5.06969e-16	9.76766e-15
BCAT2	-0.439003	6.85484	5.23213e-16	1.00666e-14
LMNB2	0.325693	5.13446	5.55401e-16	1.0671e-14
HNMT	-0.424261	5.71772	5.60419e-16	1.07524e-14
OTUD7A	0.263164	4.10017	5.73679e-16	1.09915e-14
DLGAP1	-0.454704	4.3758	5.89305e-16	1.12753e-14
PPFIA2	0.771725	4.29817	5.91392e-16	1.12995e-14
SSR3	-0.433013	7.2865	5.94775e-16	1.13484e-14
SCN7A	-0.639211	4.84198	6.08763e-16	1.15993e-14
RAPGEF4	-0.553883	3.984	6.11909e-16	1.16431e-14
DMRTC2	0.249265	3.99323	6.22557e-16	1.18294e-14
RAB3IL1	0.420774	6.02818	6.25779e-16	1.18743e-14
PLK1	0.40933	4.59938	6.27548e-16	1.18915e-14
PSMA2	-0.661945	5.52754	6.29338e-16	1.19091e-14
CRNKL1	-0.377125	6.17094	6.33527e-16	1.19719e-14
SRGAP3	0.308937	5.25555	6.38936e-16	1.20576e-14
TMEM190	0.430723	4.86363	6.4312e-16	1.21131e-14
C22orf34	0.288604	4.28359	6.4363e-16	1.21131e-14
VENTX	0.253739	5.43522	6.62762e-16	1.24561e-14
TMEM167B	-0.376687	7.3041	6.68132e-16	1.254e-14
MCM7	0.287618	5.6222	6.70208e-16	1.25618e-14
TNFAIP8	-0.501282	5.12024	6.92845e-16	1.29685e-14
VAMP3	-0.343801	7.51277	6.94635e-16	1.29844e-14
BOP1	0.478755	5.76618	7.09863e-16	1.32511e-14
SIGLEC7	0.312768	4.43376	7.52842e-16	1.40344e-14
LRRN2	0.349196	4.26454	7.56631e-16	1.4086e-14
TSPYL5	-0.935773	5.75591	7.71172e-16	1.43374e-14
PRKCI	-0.362768	6.62111	7.82707e-16	1.45322e-14
C1orf115	-0.536646	6.82152	8.13002e-16	1.50744e-14
CRYAA	0.248069	4.83007	8.40959e-16	1.55719e-14
SLCO4A1	0.331139	4.2857	8.54018e-16	1.57925e-14
CYP2C19	0.137317	3.24752	8.59301e-16	1.58689e-14
SIAE	-0.675078	6.38731	8.66275e-16	1.59763e-14
RELB	0.387524	5.27785	8.72987e-16	1.60786e-14
CROT	-0.442352	5.17697	9.17771e-16	1.68809e-14
DNM1L	-0.323071	6.44633	9.31229e-16	1.71056e-14
ACOX1	-0.280123	6.80008	9.71085e-16	1.7814e-14
FAM69B	0.364472	5.39036	1.00309e-15	1.83665e-14
MTMR9	-0.328393	5.47433	1.00387e-15	1.83665e-14
CACNG4	-0.858466	5.18601	1.01926e-15	1.86234e-14
ABCB9	0.444976	4.54961	1.04468e-15	1.90626e-14
AIG1	-0.46925	5.89242	1.04789e-15	1.90959e-14
KARS	-0.273231	6.17574	1.05058e-15	1.91197e-14
UBE2O	0.261295	5.87369	1.05917e-15	1.92507e-14
LAD1	0.344422	6.58965	1.08264e-15	1.96283e-14
ABCC4	-0.82204	8.0213	1.0828e-15	1.96283e-14
FCAR	0.313235	5.00972	1.11566e-15	2.01976e-14
MED21	-0.462998	5.34284	1.12351e-15	2.0313e-14
PTPN23	0.336377	6.94754	1.13903e-15	2.05666e-14
POP5	-0.492215	6.19836	1.14458e-15	2.06399e-14
PNMA3	0.406343	4.62767	1.15308e-15	2.07659e-14
SLC26A1	0.348334	4.76718	1.16666e-15	2.09831e-14
IRF4	0.40598	4.39342	1.19878e-15	2.15328e-14
MAP1LC3B	-0.400916	6.22512	1.25838e-15	2.25739e-14
LHX9	0.205159	3.89381	1.26255e-15	2.26143e-14
STRN4	0.287925	6.71371	1.26391e-15	2.26143e-14
NCLN	0.312121	6.89348	1.28313e-15	2.29285e-14
LINGO1	0.479924	4.99339	1.28997e-15	2.30209e-14
FHAD1	0.221756	4.12484	1.29872e-15	2.3147e-14
NDRG2	-0.440294	6.49834	1.30881e-15	2.32968e-14
CADPS	0.61194	4.25557	1.31158e-15	2.3316e-14
MEX3B	0.369628	4.54655	1.3145e-15	2.33177e-14
SOX4	0.520622	7.64557	1.31505e-15	2.33177e-14
CCDC40	0.325694	4.93153	1.32348e-15	2.34369e-14
ANGPTL1	-0.472578	4.14527	1.35316e-15	2.39319e-14
RAD54L	0.347903	4.12452	1.356e-15	2.39514e-14
SOCS7	0.351985	5.17195	1.39849e-15	2.46704e-14
VAMP7	-0.46287	6.0401	1.41823e-15	2.49646e-14
ARHGEF2	0.379771	5.58163	1.41879e-15	2.49646e-14
SNX4	-0.43076	6.53119	1.51955e-15	2.67034e-14
ZNF330	-0.504421	5.59105	1.55866e-15	2.73559e-14
ADARB2	0.408153	4.30183	1.59542e-15	2.79654e-14
FUT3	0.329262	4.66904	1.60382e-15	2.8077e-14
PDIA5	-0.466171	7.83181	1.69655e-15	2.96627e-14
ST8SIA6	-0.656148	3.71265	1.73591e-15	3.03126e-14
TMEM45B	0.834329	5.33542	1.76452e-15	3.07731e-14
CACNA1E	0.149626	3.47932	1.77785e-15	3.09665e-14
CCDC33	0.211956	4.30524	1.79844e-15	3.12855e-14
CD6	0.414636	4.73641	1.86175e-15	3.23461e-14
TMEM125	-0.520377	7.13533	1.91669e-15	3.32589e-14
KCND3	-0.376298	5.70355	1.92064e-15	3.32855e-14
STX8	-0.362013	5.61822	1.9337e-15	3.34698e-14
TTLL9	0.228863	4.32631	1.94571e-15	3.36355e-14
SCRT1	0.169565	3.49597	2.00195e-15	3.45643e-14
MDK	0.508659	6.93743	2.06334e-15	3.55637e-14
SLC7A8	-0.429563	6.66565	2.06499e-15	3.55637e-14
PRND	0.197187	4.95062	2.07329e-15	3.56622e-14
ZDHHC2	-0.399174	5.14538	2.07668e-15	3.5676e-14
ZDHHC19	0.242586	4.95964	2.1167e-15	3.63182e-14
ATP6V1H	-0.500594	5.57956	2.1363e-15	3.66089e-14
RFX1	0.321681	5.73121	2.15977e-15	3.69653e-14
FIGN	-0.370122	4.52962	2.16467e-15	3.70032e-14
LRPAP1	-0.310439	7.71952	2.18746e-15	3.73466e-14
PAX5	0.261202	3.69035	2.23551e-15	3.81198e-14
KLHDC7B	0.365885	4.64626	2.26603e-15	3.85925e-14
PRPS2	-0.419799	6.91737	2.30712e-15	3.92437e-14
ASB6	0.243277	6.65084	2.31461e-15	3.93227e-14
PGAM5	0.266984	6.65463	2.32639e-15	3.94742e-14
INSRR	0.275615	5.01164	2.39573e-15	4.05765e-14
WDR5	0.286345	5.63692	2.39724e-15	4.05765e-14
GLP1R	0.277201	4.00592	2.40703e-15	4.06924e-14
PDIA6	-0.438319	8.08973	2.41141e-15	4.07165e-14
MLXIP	0.341439	5.78109	2.42468e-15	4.08905e-14
CYTH4	0.356363	4.89626	2.44599e-15	4.11995e-14
GPR156	0.20919	3.90571	2.47893e-15	4.17035e-14
MGAT5B	0.314782	4.36894	2.62463e-15	4.41009e-14
RAI1	0.282049	5.93548	2.70068e-15	4.53235e-14
C10orf53	0.218164	3.86824	2.72681e-15	4.57064e-14
LILRB5	0.288728	4.79035	2.76011e-15	4.62083e-14
CNTNAP2	-0.752047	6.83336	2.83969e-15	4.74831e-14
ARMCX3	-0.401165	7.24188	2.86599e-15	4.78649e-14
GPR132	0.320228	5.34546	2.95801e-15	4.93419e-14
FOXE3	0.25532	4.89537	3.08766e-15	5.14424e-14
CD163L1	0.402973	4.67711	3.1371e-15	5.22031e-14
GABRD	0.339502	4.46373	3.1484e-15	5.2328e-14
PI4K2B	-0.372701	4.99652	3.19428e-15	5.30266e-14
WDR62	0.328808	4.51925	3.19899e-15	5.30409e-14
C2orf50	0.22631	5.15565	3.40088e-15	5.63206e-14
ZBTB12	0.387341	5.43776	3.47784e-15	5.75261e-14
FOXA2	0.276893	4.22577	3.49697e-15	5.77733e-14
GRIN2B	0.173387	3.34808	3.53536e-15	5.83376e-14
DNAH3	0.170825	3.49249	3.55059e-15	5.84554e-14
BARX1	0.362931	4.09348	3.55097e-15	5.84554e-14
FGD4	-0.390845	4.94976	3.81499e-15	6.27268e-14
NAT14	0.375039	5.63754	3.89946e-15	6.40394e-14
ST7	-0.355526	5.61916	3.92105e-15	6.43174e-14
EXOC6	-0.394573	4.75531	3.96386e-15	6.49424e-14
RUNDC3A	0.275544	4.35365	3.99133e-15	6.53149e-14
GMDS	-0.511681	6.91285	4.05818e-15	6.63302e-14
MLXIPL	0.320401	5.33537	4.06495e-15	6.63621e-14
IL18BP	0.523431	5.98871	4.07555e-15	6.64565e-14
ZNF296	0.391945	5.44591	4.14775e-15	6.7554e-14
LPO	0.186686	3.96686	4.25313e-15	6.91885e-14
KIF19	0.247062	4.24604	4.27867e-15	6.95221e-14
TSNARE1	0.301127	5.43157	4.29664e-15	6.9732e-14
GPN3	-0.43366	5.56414	4.32372e-15	7.0089e-14
PKN1	0.366551	7.13675	4.41145e-15	7.14271e-14
SALL4	0.437831	3.77251	4.42626e-15	7.15829e-14
ANO7	-0.789848	7.59328	4.43586e-15	7.16543e-14
DUSP9	0.280851	4.82888	4.4863e-15	7.23842e-14
PNPLA6	0.33002	6.93539	4.55227e-15	7.33629e-14
CTSO	-0.643588	6.49258	4.559e-15	7.33855e-14
PIK3C3	-0.30714	5.04321	4.56911e-15	7.34626e-14
VPS39	-0.262964	7.09457	4.58453e-15	7.36246e-14
FGF18	0.334461	4.46571	4.67861e-15	7.50155e-14
TMPRSS6	0.235085	4.3399	4.68201e-15	7.50155e-14
BUB1	0.353681	3.9313	4.69906e-15	7.51843e-14
SNUPN	-0.331883	6.35146	4.70345e-15	7.51843e-14
ATP2B3	0.153374	3.61034	4.74114e-15	7.56991e-14
TEX13B	0.232205	4.27377	4.8147e-15	7.67847e-14
HNF4A	0.179752	3.99317	4.84704e-15	7.71437e-14
BIRC5	0.438431	4.30148	4.8484e-15	7.71437e-14
LIPH	-0.501787	5.13205	4.9074e-15	7.79926e-14
FIBCD1	0.251674	4.44838	4.9654e-15	7.88235e-14
ZC3H3	0.300506	5.94685	4.98594e-15	7.90587e-14
PRCC	0.235892	6.35382	5.23469e-15	8.29076e-14
APLNR	0.400235	4.06106	5.25726e-15	8.31697e-14
ARMCX5	-0.692669	5.66699	5.38496e-15	8.50923e-14
SLURP1	0.405052	4.3032	5.4379e-15	8.58305e-14
TNRC18	0.322584	6.44594	5.44593e-15	8.5859e-14
MYO5C	-0.436752	6.797	5.46592e-15	8.60758e-14
IGFBP3	0.527243	6.86939	5.60365e-15	8.81441e-14
ALDH1A3	-0.554885	8.46394	5.86878e-15	9.22094e-14
ACAP3	0.315343	5.382	5.96428e-15	9.36033e-14
TOMM40	0.316841	6.4182	6.0352e-15	9.46086e-14
GTSE1	0.336924	4.0033	6.17542e-15	9.66968e-14
PHF13	0.274159	6.01496	6.18468e-15	9.67321e-14
FOXL1	0.315723	4.61551	6.44901e-15	1.00689e-13
TMEM98	-0.478316	7.55124	6.45227e-15	1.00689e-13
GSTZ1	-0.443672	6.80976	6.60016e-15	1.0288e-13
LRRFIP2	-0.32934	5.61231	6.64973e-15	1.03536e-13
COL18A1	0.33659	6.74627	6.66554e-15	1.03665e-13
LIMK1	0.289095	5.49022	6.67807e-15	1.03743e-13
ELOVL7	-0.641249	6.77629	6.72346e-15	1.04331e-13
IGFL1	0.315653	3.61739	7.05874e-15	1.0941e-13
SETD3	-0.288813	6.57874	7.12906e-15	1.10376e-13
ATF6	-0.276729	6.2063	7.26488e-15	1.12353e-13
CACNA1B	0.362514	4.74468	7.28073e-15	1.12472e-13
PLA2G4F	-0.589729	6.52046	7.36386e-15	1.13629e-13
GLI1	0.338615	5.06466	7.39549e-15	1.1399e-13
PTK7	0.576675	6.28687	7.66721e-15	1.17939e-13
BCL6B	0.312413	4.40996	7.6688e-15	1.17939e-13
CLSPN	0.244281	3.45603	7.71247e-15	1.18478e-13
ADCY9	0.302199	5.16545	7.73104e-15	1.18631e-13
HIST1H1C	-0.626625	7.41252	7.85157e-15	1.20347e-13
TRAPPC4	-0.374384	6.2146	7.89173e-15	1.20828e-13
YPEL4	0.282683	4.31589	7.9413e-15	1.21453e-13
CYB561	-0.337582	7.59785	8.00014e-15	1.22217e-13
PASK	-0.383431	5.29522	8.01493e-15	1.22307e-13
GRIN2D	0.304613	4.60799	8.14414e-15	1.24142e-13
CAMK2N1	0.67668	7.32285	8.19125e-15	1.24722e-13
DHRS1	-0.426814	6.34052	8.54927e-15	1.3003e-13
TTC8	-0.476048	5.52067	8.58603e-15	1.30445e-13
PLA2R1	-0.448828	4.82698	8.90774e-15	1.35184e-13
HTR3B	0.221889	4.19996	8.99021e-15	1.36286e-13
NPHS1	0.236384	4.01511	9.05109e-15	1.37058e-13
AVP	0.197285	4.56798	9.19148e-15	1.39031e-13
AMDHD2	0.343631	6.16896	9.22303e-15	1.39286e-13
PYROXD1	-0.43275	5.01483	9.22943e-15	1.39286e-13
PDCD1	0.3902	4.89966	9.23858e-15	1.39286e-13
HMGCS2	-1.10954	6.75712	9.29313e-15	1.39955e-13
XYLB	0.307466	4.62546	9.59791e-15	1.44387e-13
NKAIN4	0.220938	3.93089	9.69036e-15	1.45619e-13
ZCRB1	-0.364713	7.07234	9.70816e-15	1.45728e-13
TMEM14A	-0.520874	6.22731	9.77655e-15	1.46595e-13
APLP2	-0.303342	8.87459	1.03243e-14	1.5464e-13
GZMM	0.435101	4.94986	1.05088e-14	1.57233e-13
PRIM2	-0.717135	5.1225	1.05726e-14	1.58017e-13
CASS4	0.260387	4.26668	1.06486e-14	1.5898e-13
DHX32	-0.348085	6.64144	1.07632e-14	1.60517e-13
ECHS1	-0.414911	8.15426	1.09949e-14	1.63795e-13
NME5	-0.649509	5.18717	1.10155e-14	1.63925e-13
B2M	-0.509253	10.1446	1.11541e-14	1.65809e-13
PGLYRP2	0.240059	4.35313	1.12518e-14	1.67081e-13
CABLES1	0.298013	4.61617	1.12639e-14	1.67081e-13
NDUFA6	-0.357122	7.16322	1.14087e-14	1.69047e-13
SEL1L	-0.475723	7.08132	1.1506e-14	1.70306e-13
VPS36	-0.403137	6.2094	1.15529e-14	1.70817e-13
FAM122A	-0.323306	5.03733	1.1582e-14	1.71064e-13
CRHR1	0.288141	4.38003	1.1771e-14	1.73484e-13
FH	-0.597521	6.66871	1.1771e-14	1.73484e-13
PHF23	-0.295292	6.26219	1.18307e-14	1.74177e-13
CRTC1	0.281755	5.45449	1.20321e-14	1.76954e-13
LLGL2	0.298824	6.33331	1.20512e-14	1.77047e-13
ATP1A2	-0.731921	5.46769	1.2136e-14	1.78102e-13
MAP4K1	0.417823	5.04707	1.21891e-14	1.78692e-13
CLSTN3	0.373784	5.51326	1.2219e-14	1.7894e-13
KIAA1211	0.34767	3.63461	1.22508e-14	1.79216e-13
PCSK4	0.34577	5.51275	1.24402e-14	1.81793e-13
IQGAP3	0.34812	4.15524	1.25972e-14	1.83892e-13
ZNF205	0.320019	6.6857	1.27412e-14	1.85798e-13
VHL	0.286993	6.53388	1.27859e-14	1.86252e-13
ATP8B1	-0.380346	6.1892	1.28707e-14	1.8729e-13
LRP5	0.359498	6.37804	1.29027e-14	1.87558e-13
P2RX3	0.183664	4.19139	1.29898e-14	1.88625e-13
TMEM179	0.236348	4.62649	1.31636e-14	1.90948e-13
HLA-DOA	0.350501	6.1766	1.32835e-14	1.92485e-13
WDR66	0.303645	3.97424	1.34913e-14	1.95292e-13
CCDC155	0.209974	4.2447	1.40307e-14	2.0286e-13
POFUT1	0.224929	6.14761	1.40436e-14	2.0286e-13
INTS1	0.337992	6.44212	1.44744e-14	2.08865e-13
TSSK1B	0.22563	4.28737	1.45358e-14	2.09531e-13
REPS1	-0.289741	5.2405	1.46516e-14	2.1098e-13
KCNT1	0.210522	4.35466	1.47982e-14	2.12869e-13
RGS16	0.49969	4.95522	1.49357e-14	2.14623e-13
ADAM12	0.209277	3.47544	1.50897e-14	2.1661e-13
COG5	-0.318666	6.82886	1.54481e-14	2.21525e-13
FOXE1	0.274408	4.1015	1.55337e-14	2.2252e-13
SF1	0.194546	7.00235	1.56467e-14	2.23907e-13
SCNN1D	0.36105	5.50437	1.5729e-14	2.24851e-13
ABHD3	-0.440824	4.86495	1.58152e-14	2.2585e-13
HDDC2	-0.378119	6.23328	1.58444e-14	2.26033e-13
OTOF	0.199419	5.13891	1.63353e-14	2.32795e-13
KCNK12	0.35098	5.0225	1.64067e-14	2.33572e-13
ALAS2	0.208805	3.90967	1.67149e-14	2.37713e-13
PPM1F	0.286061	5.81653	1.6746e-14	2.3791e-13
LCP1	-0.526937	8.35327	1.72051e-14	2.44181e-13
GRIK5	0.326617	5.1279	1.74293e-14	2.47109e-13
PGRMC1	-0.526634	7.82031	1.77529e-14	2.51438e-13
C1orf127	0.245715	4.56899	1.78454e-14	2.52489e-13
OSBPL9	-0.311073	6.37134	1.78935e-14	2.5291e-13
HBQ1	0.364699	4.75244	1.79276e-14	2.53133e-13
TMED5	-0.492089	6.57882	1.81152e-14	2.5552e-13
HNRNPUL1	0.268839	7.26378	1.84352e-14	2.59769e-13
JAK3	0.344666	5.41049	1.86721e-14	2.62839e-13
WDR24	0.336995	5.6644	1.87764e-14	2.64037e-13
TCL1A	0.402177	4.02075	1.88767e-14	2.65177e-13
SMARCD1	0.274549	6.97216	1.91583e-14	2.68859e-13
PSMA4	-0.445884	8.09224	1.92101e-14	2.69312e-13
FOXL2	0.48282	4.54254	1.96031e-14	2.74543e-13
JPH3	0.247487	4.04505	1.96709e-14	2.75213e-13
NDUFB3	-0.451638	7.28643	2.04018e-14	2.8515e-13
SLC18A1	0.308768	3.16021	2.0702e-14	2.89053e-13
PCP4	-0.792171	8.22669	2.08286e-14	2.90527e-13
UTS2R	0.281186	4.82338	2.12363e-14	2.95915e-13
LY6H	0.577014	5.05683	2.13777e-14	2.97584e-13
FAM43B	0.326577	4.62155	2.16179e-14	3.00624e-13
YIPF4	-0.356974	5.70035	2.21999e-14	3.08406e-13
ABTB2	0.338595	4.47615	2.28646e-14	3.17321e-13
ELMOD2	-0.420211	4.8359	2.33673e-14	3.23972e-13
FOXP3	0.347878	5.1863	2.35461e-14	3.26124e-13
GPM6B	-0.456783	4.99188	2.37433e-14	3.28524e-13
KCNA7	0.282685	4.32005	2.38141e-14	3.29174e-13
TRPV1	0.240298	5.67565	2.38514e-14	3.2936e-13
CNTN2	0.222336	4.10283	2.45567e-14	3.38759e-13
GUCA1B	0.302724	4.58647	2.48072e-14	3.41873e-13
UCHL5	-0.403531	5.02305	2.53631e-14	3.49185e-13
ISCA2	-0.601358	6.14782	2.54547e-14	3.50097e-13
GPRASP2	-0.444239	6.52141	2.55307e-14	3.50793e-13
SETD1A	0.301099	6.77417	2.6063e-14	3.5775e-13
ITM2C	-0.463525	7.9038	2.63332e-14	3.61099e-13
BDH2	-0.584177	5.48529	2.64601e-14	3.6248e-13
DGKZ	0.261311	5.28792	2.6681e-14	3.65143e-13
C9orf72	-0.460012	5.13061	2.67359e-14	3.65532e-13
TBC1D10C	0.479063	5.5391	2.69868e-14	3.68597e-13
STRC	0.252724	4.3294	2.71194e-14	3.70042e-13
MLLT3	-0.356953	4.78127	2.71467e-14	3.70047e-13
HDHD2	-0.488801	6.69628	2.75571e-14	3.74987e-13
FLCN	0.284603	6.28207	2.75634e-14	3.74987e-13
RGS12	0.26765	5.61241	2.86039e-14	3.8876e-13
SACM1L	-0.377453	7.05033	2.86786e-14	3.89391e-13
SLC6A7	0.225343	4.43571	2.87429e-14	3.89752e-13
AGAP2	0.35968	4.65917	2.87617e-14	3.89752e-13
BCL7A	0.342562	5.3024	2.87952e-14	3.89823e-13
TSPAN17	0.254639	5.91651	2.9276e-14	3.95944e-13
HPCA	0.557804	5.26751	2.93636e-14	3.96739e-13
INHA	0.3102	4.50543	3.01697e-14	4.07231e-13
TMEM126A	-0.557029	5.66916	3.03441e-14	4.09186e-13
ASNSD1	-0.531668	5.78311	3.04401e-14	4.10079e-13
ZNF703	0.359787	6.47071	3.15941e-14	4.2521e-13
ST6GALNAC4	0.36837	4.7852	3.20731e-14	4.31236e-13
SDS	0.442353	4.82555	3.26263e-14	4.3819e-13
RPN2	-0.385917	8.36999	3.26538e-14	4.3819e-13
MT2A	-0.664005	8.91198	3.32112e-14	4.45236e-13
DRD4	0.403628	4.99338	3.34018e-14	4.47357e-13
SSTR3	0.216272	4.77407	3.44048e-14	4.60344e-13
FAM114A1	-0.348026	5.81739	3.444e-14	4.60369e-13
CDK5R2	0.32326	4.43201	3.49895e-14	4.67261e-13
GALK2	-0.313623	5.05306	3.54048e-14	4.72349e-13
EYA1	-0.618524	5.34199	3.61281e-14	4.81534e-13
ATP2B2	0.180535	3.94211	3.62376e-14	4.82211e-13
FAM83A	0.258368	4.34483	3.62488e-14	4.82211e-13
PRR11	0.343603	4.17808	3.68265e-14	4.89424e-13
CHRNA10	0.272719	4.8816	3.74327e-14	4.97001e-13
ITFG1	-0.328523	6.20037	3.81865e-14	5.06522e-13
NLRP4	0.154625	3.36606	3.89482e-14	5.16129e-13
GRB7	0.383949	5.76011	3.90486e-14	5.16963e-13
POLQ	0.289535	3.11557	3.92235e-14	5.18781e-13
DPEP1	0.395223	4.80994	3.95292e-14	5.22323e-13
CACNA1D	0.764937	6.53298	3.98948e-14	5.2665e-13
FAM174B	-0.466435	7.78757	4.04894e-14	5.33988e-13
COL28A1	-0.633555	5.08549	4.21258e-14	5.55038e-13
NFATC1	0.299408	5.24596	4.30014e-14	5.66035e-13
CD84	0.292903	4.9789	4.34087e-14	5.70851e-13
RIC3	-0.397233	4.54883	4.38205e-14	5.75626e-13
C1orf116	-0.424396	7.42945	4.38552e-14	5.75626e-13
FBXL18	0.316968	5.4065	4.43422e-14	5.81465e-13
P2RY6	0.326143	4.72857	4.45452e-14	5.83572e-13
KCTD5	0.26971	6.14728	4.57191e-14	5.98382e-13
CYP1B1	-0.751745	6.99529	4.62767e-14	6.05106e-13
PDZD11	-0.426966	6.3392	4.72542e-14	6.17302e-13
GPBAR1	0.350358	5.20846	4.77563e-14	6.23272e-13
FAM57B	0.305507	4.33163	4.78619e-14	6.24059e-13
CACNA2D1	-0.622699	5.24865	4.7916e-14	6.24175e-13
KCNK16	0.212261	4.23591	4.8562e-14	6.31993e-13
TYMP	0.466153	6.04052	4.88695e-14	6.35396e-13
PPAN	0.356911	5.84783	5.21232e-14	6.77061e-13
STAG3L3	0.441985	6.08733	5.23371e-14	6.79201e-13
CLUL1	-0.492953	4.03657	5.24956e-14	6.80617e-13
C8orf74	0.222318	4.44111	5.3989e-14	6.99322e-13
A1CF	0.241923	2.89754	5.42459e-14	7.01991e-13
MYCBPAP	0.198882	3.63085	5.46094e-14	7.06032e-13
TRPM8	-0.901338	7.98002	5.51709e-14	7.12625e-13
SST	0.518611	4.17363	5.53324e-14	7.14041e-13
CBLL1	-0.441459	5.74893	5.54153e-14	7.14443e-13
IGFN1	0.454424	5.05007	5.56939e-14	7.17364e-13
PAK4	0.319219	7.00008	5.6643e-14	7.28909e-13
NUDT12	-0.468619	5.35842	5.68659e-14	7.31095e-13
GPR108	-0.352236	7.13112	5.77183e-14	7.41363e-13
TGFB1	0.374903	6.0295	5.92199e-14	7.59943e-13
TLX2	0.231124	4.76755	5.96398e-14	7.6462e-13
CD300C	0.339096	4.21074	6.0151e-14	7.70458e-13
SCN5A	0.195528	3.98476	6.06857e-14	7.76585e-13
SMS	-0.671417	7.90223	6.1781e-14	7.89869e-13
TRIM14	0.266716	5.97248	6.20757e-14	7.92902e-13
ERP29	-0.488782	6.92403	6.27601e-14	8.00893e-13
CEP72	0.298584	5.01809	6.28451e-14	8.00893e-13
BEX4	-0.400147	8.15265	6.28755e-14	8.00893e-13
EPHA4	-0.500684	5.20263	6.30724e-14	8.0266e-13
AKAP8	0.214152	5.93116	6.65705e-14	8.46397e-13
LRWD1	0.307276	5.25726	6.72499e-14	8.54247e-13
C21orf58	0.284796	4.61802	6.808e-14	8.63996e-13
TRABD	0.283569	7.27797	6.82797e-14	8.65734e-13
SLC30A3	0.283723	4.27482	6.8356e-14	8.65905e-13
DHX34	0.260274	5.80182	6.97527e-14	8.82788e-13
PPP2R3C	-0.398584	5.24607	7.04351e-14	8.90418e-13
UNC13A	0.231832	4.34174	7.04847e-14	8.90418e-13
OTOS	0.184677	4.15887	7.10186e-14	8.96342e-13
TCF15	0.306287	4.37295	7.11763e-14	8.97511e-13
FOXC2	0.309179	4.66381	7.30119e-14	9.19816e-13
GNG8	0.349975	4.68931	7.59736e-14	9.56256e-13
STH	0.334713	4.33078	7.61145e-14	9.57156e-13
JOSD1	0.21288	7.29393	7.66521e-14	9.63038e-13
PEX13	-0.393389	5.58772	7.81397e-14	9.79955e-13
PRDX1	-0.296405	9.48667	7.81407e-14	9.79955e-13
AXL	0.352356	7.81806	7.837e-14	9.81938e-13
PARVG	0.352018	5.0046	7.89271e-14	9.88021e-13
VSIG2	-0.838958	5.74396	8.03257e-14	1.00462e-12
FOXD4	0.277611	4.28874	8.10035e-14	1.01218e-12
OGDHL	0.680121	4.89533	8.13297e-14	1.01533e-12
NRXN2	0.33567	5.08251	8.24294e-14	1.02813e-12
IFNA13	0.199509	4.03744	8.46056e-14	1.05432e-12
SLC5A11	0.198992	3.98339	8.50188e-14	1.05852e-12
WDR38	0.316309	4.58103	8.56267e-14	1.06512e-12
TMEM74	0.216927	4.02602	8.74606e-14	1.08695e-12
MGAM	0.228244	3.84896	8.77108e-14	1.08908e-12
SLC35A5	-0.389222	5.56789	8.93175e-14	1.10803e-12
ZNF334	-0.770691	5.69265	9.09707e-14	1.12753e-12
C1D	-0.404128	4.50447	9.13179e-14	1.13082e-12
LTBP3	0.362131	6.12237	9.21827e-14	1.1405e-12
PAX1	0.328428	3.70259	9.26298e-14	1.14501e-12
COX5B	-0.387551	7.65138	9.36571e-14	1.15667e-12
CCT6B	-0.441442	4.5859	9.43444e-14	1.16411e-12
MIDN	0.391393	6.36846	9.44358e-14	1.1642e-12
LRRC28	-0.367557	5.31679	9.52498e-14	1.17319e-12
MRPL40	-0.454467	6.26175	9.55005e-14	1.17523e-12
RPH3A	0.204576	4.47721	9.78956e-14	1.20363e-12
SSR1	-0.273233	8.22863	9.82002e-14	1.2063e-12
P2RX7	0.260956	4.53853	9.95807e-14	1.22217e-12
GFI1	0.261982	4.35131	9.99477e-14	1.22558e-12
WNT10A	0.328896	5.03729	1.0008e-13	1.22612e-12
GRM7	0.367308	3.48923	1.00303e-13	1.22776e-12
DNAJC3	-0.419197	6.06259	1.00524e-13	1.22937e-12
FLT4	0.247276	4.42378	1.01095e-13	1.23525e-12
GAST	0.23704	4.46848	1.0202e-13	1.24546e-12
RCN1	-0.406755	7.6896	1.02236e-13	1.247e-12
SF3A2	0.371164	7.24777	1.02867e-13	1.25357e-12
RGS7	0.199841	3.59274	1.03039e-13	1.25456e-12
NPNT	-0.682704	7.46577	1.04457e-13	1.27071e-12
FERMT2	-0.63065	7.08503	1.05597e-13	1.28345e-12
CCR7	0.482593	5.03031	1.06432e-13	1.29245e-12
PANX2	0.370994	5.6867	1.06882e-13	1.29678e-12
RBM33	0.262123	5.74395	1.09445e-13	1.3267e-12
GNPNAT1	-0.389394	7.83039	1.1182e-13	1.35431e-12
DLGAP3	0.203369	4.73414	1.12112e-13	1.3558e-12
CHST8	0.359031	4.692	1.12228e-13	1.3558e-12
PBX4	0.341673	4.96972	1.12238e-13	1.3558e-12
CREG1	-0.473692	7.30329	1.12436e-13	1.357e-12
GPR3	0.361229	5.04647	1.12781e-13	1.35997e-12
SCPEP1	-0.436041	6.87471	1.15428e-13	1.39068e-12
BGN	0.593176	9.04238	1.15805e-13	1.39401e-12
IGDCC3	0.192159	4.13874	1.1829e-13	1.42267e-12
FAM166A	0.742873	5.46534	1.18688e-13	1.42622e-12
GDPD3	0.338202	3.81306	1.21168e-13	1.45475e-12
DLD	-0.358473	5.98779	1.21489e-13	1.45734e-12
C6orf223	0.181672	3.7863	1.22146e-13	1.46395e-12
SLC12A7	0.294528	7.18356	1.23808e-13	1.48258e-12
TBCD	0.260782	6.36189	1.2474e-13	1.49245e-12
VIPR2	0.351726	5.62199	1.25371e-13	1.4987e-12
NKX2-5	0.249669	4.35161	1.25926e-13	1.50403e-12
ATL2	-0.372629	5.76943	1.31138e-13	1.56492e-12
PAX2	0.297928	4.29232	1.31496e-13	1.56783e-12
GMPR	-0.480669	7.30199	1.32914e-13	1.58338e-12
ITGAD	0.228944	4.00609	1.33377e-13	1.58751e-12
MAN2B2	-0.381657	7.83897	1.34094e-13	1.59468e-12
TMEM121	0.371379	5.13693	1.34476e-13	1.59784e-12
RBM47	-0.347076	7.91571	1.34717e-13	1.59933e-12
AQP11	-0.531465	5.41813	1.35567e-13	1.60803e-12
TIFA	-0.350551	5.102	1.38452e-13	1.64085e-12
LHB	0.359739	5.242	1.43888e-13	1.70381e-12
SHANK1	0.243304	4.02381	1.47202e-13	1.74156e-12
GLUD2	-0.486188	6.59639	1.49041e-13	1.7617e-12
MOG	0.275167	4.73621	1.4916e-13	1.7617e-12
SNAI1	0.365952	4.31938	1.49581e-13	1.76516e-12
ELOVL2	-0.831251	5.23016	1.50485e-13	1.7743e-12
SSBP3	0.293762	7.02866	1.52326e-13	1.79448e-12
DNMT3A	0.24535	5.67225	1.53818e-13	1.81051e-12
OPA3	0.302339	5.84602	1.54395e-13	1.81575e-12
MEX3D	0.353024	6.55946	1.57128e-13	1.84633e-12
CDC42EP3	-0.39812	6.44886	1.57732e-13	1.85184e-12
RAPH1	-0.396126	5.9669	1.59411e-13	1.86996e-12
NVL	0.365358	5.15886	1.60506e-13	1.88121e-12
HTR4	0.208288	3.95062	1.60794e-13	1.88298e-12
RPS6KL1	0.29056	5.05409	1.61614e-13	1.89098e-12
TMEM33	-0.316605	6.21394	1.62043e-13	1.89439e-12
CAV1	-0.470688	6.27304	1.63431e-13	1.90901e-12
MAGI2	-0.285225	4.45194	1.64137e-13	1.91563e-12
PLCB2	0.444083	4.74546	1.66872e-13	1.9459e-12
CCR8	0.295267	3.78323	1.6871e-13	1.96567e-12
ZNF169	0.252489	4.24338	1.70719e-13	1.9874e-12
KCNH3	0.237972	4.79788	1.74035e-13	2.02429e-12
GINS4	0.32793	3.88287	1.76301e-13	2.04892e-12
UFM1	-0.427438	7.77112	1.78899e-13	2.07736e-12
MAP3K10	0.339093	5.79876	1.83197e-13	2.12549e-12
ADCY8	0.216956	3.91042	1.86434e-13	2.16123e-12
OVGP1	-0.551827	5.96723	1.89885e-13	2.19939e-12
LRRN1	0.948469	6.04746	1.91e-13	2.21044e-12
BCAS4	0.352594	5.35416	1.91298e-13	2.21204e-12
ISYNA1	0.347558	5.99918	1.92538e-13	2.2245e-12
COPS3	-0.415298	6.20057	1.93864e-13	2.23795e-12
LCE1E	0.301324	4.47973	1.94099e-13	2.23879e-12
KLC2	0.360035	6.07407	1.94281e-13	2.23902e-12
CYTH2	0.360598	6.45992	1.96413e-13	2.2617e-12
SLC5A10	0.444299	4.75615	1.99582e-13	2.29627e-12
SCD	-0.658444	7.52824	2.03079e-13	2.33456e-12
FOXD3	0.41317	4.7003	2.10957e-13	2.4231e-12
C12orf4	-0.426381	5.77941	2.11285e-13	2.42486e-12
RBL2	-0.342376	6.87938	2.12076e-13	2.43191e-12
PDX1	0.210765	4.12844	2.12866e-13	2.43894e-12
NGF	0.362165	4.26106	2.14886e-13	2.46005e-12
KLK14	0.605076	4.92942	2.16745e-13	2.47927e-12
SCARF2	0.341313	5.3738	2.1969e-13	2.51087e-12
COMP	0.960792	5.78247	2.22464e-13	2.54047e-12
TLE6	0.255844	4.60286	2.23926e-13	2.55505e-12
MYLK	-0.588095	7.38217	2.25317e-13	2.5688e-12
HSBP1	-0.403328	7.62	2.27805e-13	2.59502e-12
U2AF2	0.259008	6.74619	2.29145e-13	2.60813e-12
DYNLRB2	-0.485401	3.41348	2.32659e-13	2.64403e-12
TMBIM6	-0.312277	9.2776	2.32713e-13	2.64403e-12
MC3R	0.213434	3.70911	2.32874e-13	2.64403e-12
ZNF785	0.239647	6.22499	2.37225e-13	2.69122e-12
OR2H1	0.200051	3.43671	2.37868e-13	2.69629e-12
RWDD2B	-0.323085	5.75094	2.38977e-13	2.70664e-12
GOLGB1	-0.33799	7.80329	2.39793e-13	2.71365e-12
MYH13	0.200456	4.33988	2.43935e-13	2.75827e-12
F2R	0.423066	6.31691	2.44947e-13	2.76744e-12
KSR2	0.236681	4.26699	2.48694e-13	2.80748e-12
BRF1	0.265261	5.79232	2.52832e-13	2.85186e-12
DNAJB9	-0.580133	6.33612	2.53102e-13	2.85257e-12
ERP44	-0.318066	6.32921	2.56072e-13	2.88194e-12
COX7B	-0.512105	6.89983	2.56126e-13	2.88194e-12
TNFRSF1B	0.379503	5.82854	2.61817e-13	2.94357e-12
TGFB2	-0.522786	6.01925	2.6265e-13	2.95054e-12
UBR3	-0.30817	5.50385	2.64236e-13	2.96594e-12
RAB13	-0.334829	8.66392	2.64508e-13	2.96657e-12
GHRH	0.196011	4.22238	2.65937e-13	2.98018e-12
WDR61	-0.394057	6.32265	2.70097e-13	3.02434e-12
TEF	0.31769	5.71866	2.73508e-13	3.06005e-12
MYCN	0.183805	3.89007	2.75985e-13	3.08527e-12
TCTN3	-0.349729	5.77726	2.77638e-13	3.09908e-12
GSG1	0.278394	4.33313	2.77671e-13	3.09908e-12
ANGPT1	-0.442876	4.4314	2.81297e-13	3.13702e-12
LYPD5	0.271881	5.03539	2.82706e-13	3.15019e-12
GTSF1L	0.231908	4.28981	2.83039e-13	3.15136e-12
ADAMTSL5	0.302282	5.08434	2.83444e-13	3.15331e-12
YIPF3	-0.405699	7.03169	2.83725e-13	3.15389e-12
NUDT7	-0.408505	5.48304	2.86503e-13	3.18222e-12
SPARCL1	-0.60554	8.69544	2.93533e-13	3.25767e-12
HMOX1	0.455579	5.03149	2.96824e-13	3.29155e-12
PRPF18	-0.331642	5.85411	3.07501e-13	3.40721e-12
OR4D1	0.234519	3.95618	3.08402e-13	3.41445e-12
PDZD3	0.18956	3.87452	3.1037e-13	3.43348e-12
HR	0.327705	5.31288	3.12626e-13	3.45566e-12
MYH14	0.365342	5.68984	3.14015e-13	3.46824e-12
PKD1	0.331588	6.50301	3.1621e-13	3.4897e-12
PTPN5	0.210023	4.22841	3.18063e-13	3.50734e-12
HIST1H2BO	0.477458	4.77113	3.19411e-13	3.51938e-12
EFNA3	0.382653	5.6009	3.1967e-13	3.51944e-12
PIP4K2C	-0.317349	6.58949	3.20482e-13	3.52556e-12
C1QTNF2	0.309504	4.78581	3.28822e-13	3.6125e-12
ATP8B4	-0.63531	4.77045	3.28909e-13	3.6125e-12
FOXJ2	0.236913	5.79876	3.29667e-13	3.61795e-12
ADCK5	0.324751	5.73932	3.30311e-13	3.62213e-12
LIPG	0.336432	4.29905	3.3059e-13	3.62231e-12
NDUFA4	-0.585466	7.91788	3.3102e-13	3.62415e-12
SLC25A40	-0.456555	5.32478	3.32212e-13	3.63368e-12
GRM2	0.221099	4.34802	3.32418e-13	3.63368e-12
TMEM63C	0.338579	3.50558	3.39119e-13	3.704e-12
RELL1	0.305534	5.46461	3.4789e-13	3.79679e-12
FBLN2	0.460479	6.24674	3.48199e-13	3.79715e-12
FUT6	0.356156	4.60772	3.55923e-13	3.87832e-12
KCTD18	-0.506635	5.45942	3.5667e-13	3.88339e-12
COX6A1	-0.395166	9.21183	3.59811e-13	3.9145e-12
TBR1	0.186294	3.58454	3.62457e-13	3.94018e-12
FAM110A	0.382515	6.91941	3.64792e-13	3.96245e-12
COL9A2	0.800971	7.04525	3.6616e-13	3.97418e-12
POM121	0.291114	6.46203	3.67533e-13	3.98594e-12
TACC2	-0.29332	5.92342	3.73571e-13	4.04824e-12
FOSL1	0.584855	5.06465	3.77623e-13	4.08894e-12
POLE	0.239965	5.34053	3.81408e-13	4.12586e-12
FGF7	-0.532737	4.28191	3.81631e-13	4.12586e-12
PATL1	0.252629	6.07491	3.83945e-13	4.14763e-12
DDX51	0.29532	6.16502	3.8461e-13	4.15156e-12
EPS15	-0.310036	6.32433	3.90435e-13	4.21115e-12
CNNM3	0.329458	6.99366	3.9142e-13	4.21847e-12
KNDC1	0.246619	4.38887	3.94257e-13	4.24539e-12
NFKB2	0.314533	6.63094	3.94534e-13	4.24539e-12
CACNG8	0.217889	4.54513	4.08152e-13	4.3885e-12
C9orf152	-0.57373	7.39182	4.12262e-13	4.42924e-12
DHCR24	-0.524866	8.27918	4.17709e-13	4.48427e-12
RAPGEF1	0.254695	5.83022	4.18081e-13	4.48478e-12
HGFAC	0.255782	3.95404	4.26343e-13	4.56986e-12
ARID3A	0.328638	5.34024	4.30217e-13	4.6078e-12
TAF6	0.27755	6.02387	4.31858e-13	4.62178e-12
TNFRSF9	0.271294	5.03403	4.34357e-13	4.64492e-12
CDC42BPG	0.318701	5.39335	4.3777e-13	4.6778e-12
TREML2	0.264077	4.06398	4.47863e-13	4.78194e-12
NGLY1	-0.35625	5.88398	4.49861e-13	4.79956e-12
DOK2	0.380694	5.33121	4.53704e-13	4.83682e-12
AKNA	0.334089	6.07306	4.55428e-13	4.85145e-12
SLC22A12	0.23719	4.90496	4.60867e-13	4.9056e-12
CA10	0.184948	3.28485	4.6239e-13	4.91802e-12
VPS29	-0.419968	7.37821	4.6508e-13	4.94282e-12
HPGD	-0.925382	4.65848	4.71632e-13	5.0086e-12
IL21R	0.306419	4.16796	4.81199e-13	5.10626e-12
CTRB2	0.209254	4.89882	4.82918e-13	5.12056e-12
P4HB	-0.365569	9.70248	4.89997e-13	5.19163e-12
KDELR2	-0.390385	8.05824	4.93424e-13	5.22393e-12
BNIP3L	-0.345893	6.7536	4.97571e-13	5.2638e-12
SIPA1L1	0.243188	4.99004	5.0968e-13	5.38777e-12
SLC27A2	-0.596068	4.71683	5.11656e-13	5.40452e-12
KIAA0895L	0.303761	5.46157	5.13283e-13	5.41721e-12
PPP1R14B	0.361832	7.28373	5.13643e-13	5.41721e-12
ADAMTS10	0.318718	5.39558	5.20644e-13	5.48685e-12
USP14	-0.314391	6.65616	5.2807e-13	5.56086e-12
DSCR4	0.225343	4.13804	5.38709e-13	5.66856e-12
ATG3	-0.460085	6.37791	5.44424e-13	5.72433e-12
EVX1	0.355896	4.82893	5.61134e-13	5.89554e-12
ARHGAP30	0.387942	5.72771	5.62289e-13	5.90318e-12
PLN	-0.628157	6.37576	5.64285e-13	5.91962e-12
CILP2	0.3105	4.42818	5.74739e-13	6.02472e-12
ANO8	0.290754	5.25505	5.82156e-13	6.09783e-12
CASKIN1	0.390222	5.60517	5.83462e-13	6.10687e-12
GPD1L	-0.405281	7.61901	5.97596e-13	6.25007e-12
GATA1	0.235635	4.99211	5.99737e-13	6.26771e-12
RAB11FIP3	0.283973	6.61105	6.08702e-13	6.35658e-12
LPAR5	0.307561	4.65621	6.09364e-13	6.35869e-12
IL1RAPL1	0.433759	3.92609	6.1673e-13	6.43068e-12
CORO7	0.317722	5.67834	6.17587e-13	6.43475e-12
ACAN	0.235984	3.89172	6.24118e-13	6.49613e-12
CNGB1	0.184167	3.83587	6.24419e-13	6.49613e-12
PDLIM5	-0.500821	7.73149	6.27739e-13	6.52574e-12
HTR5A	0.189815	3.67534	6.35183e-13	6.59816e-12
SPOCD1	0.275859	4.90173	6.4009e-13	6.64413e-12
ASPG	0.308079	4.97001	6.43822e-13	6.67784e-12
MOGAT3	0.276647	4.41442	6.5041e-13	6.7411e-12
CDC25C	0.290174	3.57089	6.53282e-13	6.76579e-12
TREX2	0.293335	5.29231	6.59167e-13	6.82161e-12
THOC6	0.336394	6.11669	6.97605e-13	7.21399e-12
OPN1LW	0.176954	4.28876	6.98997e-13	7.22297e-12
AANAT	0.193949	3.88232	6.99745e-13	7.22529e-12
HS6ST3	0.277463	3.66995	7.00831e-13	7.2305e-12
C2orf16	0.236525	4.066	7.01298e-13	7.2305e-12
NR1I2	0.187611	3.69991	7.02499e-13	7.23747e-12
DPYSL5	0.245593	3.70197	7.0787e-13	7.2833e-12
SDHD	-0.533941	7.10328	7.08004e-13	7.2833e-12
FCHO1	0.309321	4.61057	7.12721e-13	7.32636e-12
RAB11FIP2	-0.411515	5.2518	7.16174e-13	7.35638e-12
DNAH2	0.236232	4.00857	7.18263e-13	7.37235e-12
GMPR2	-0.370591	7.59285	7.30792e-13	7.49538e-12
NUP88	-0.340995	6.34615	7.31562e-13	7.49769e-12
TRIM46	0.376631	4.44026	7.4294e-13	7.60865e-12
MOAP1	-0.290918	8.24053	7.43991e-13	7.61377e-12
SUSD2	0.4082	5.55432	7.539e-13	7.70945e-12
C14orf180	0.258163	4.86533	7.58141e-13	7.74708e-12
ZFAND6	-0.378905	5.88417	7.64329e-13	7.80453e-12
SUMF2	-0.245123	8.26413	7.66829e-13	7.82427e-12
POU2F2	0.268525	4.76965	7.67804e-13	7.82842e-12
KRT86	0.236699	4.23694	7.6942e-13	7.83168e-12
MEI1	0.242324	3.85923	7.69786e-13	7.83168e-12
AVPR1B	0.261605	3.87519	7.69827e-13	7.83168e-12
GRIN1	0.39605	5.28659	7.72696e-13	7.8522e-12
POP4	-0.306354	5.98163	7.72982e-13	7.8522e-12
EIF3M	-0.404366	6.39887	7.82117e-13	7.93915e-12
DPF1	0.223449	4.53033	7.83835e-13	7.95074e-12
MTMR6	-0.327435	4.54035	7.9685e-13	8.07681e-12
SLC13A4	0.239587	4.51891	7.98033e-13	8.08287e-12
PHACTR2	-0.305575	5.62949	7.99371e-13	8.09048e-12
PLEKHH3	0.326589	6.43085	8.01355e-13	8.10462e-12
QTRT1	0.35627	6.6134	8.05842e-13	8.14402e-12
ATG4A	-0.323122	5.37812	8.07302e-13	8.15281e-12
CNN1	-0.706786	9.69511	8.09145e-13	8.16544e-12
NOM1	0.296018	5.17135	8.09866e-13	8.16674e-12
DIXDC1	-0.553563	6.08551	8.13055e-13	8.19291e-12
LINGO3	0.300481	4.33905	8.18485e-13	8.2416e-12
SNAI2	-0.495046	5.59747	8.3203e-13	8.37189e-12
KRT83	0.229439	4.00991	8.35678e-13	8.40069e-12
SURF1	-0.336184	5.97342	8.36111e-13	8.40069e-12
ZNF696	0.309718	5.74913	8.38064e-13	8.41419e-12
TLL2	0.232878	4.0206	8.47204e-13	8.49977e-12
RETSAT	-0.405086	6.31427	8.54568e-13	8.56742e-12
EFNB3	0.326086	4.24932	8.71293e-13	8.72875e-12
GNL1	0.236565	5.88968	8.89074e-13	8.90042e-12
CYP27A1	-0.628205	6.41315	8.91737e-13	8.91881e-12
EPPK1	0.661106	5.57364	8.92205e-13	8.91881e-12
CTRC	0.18606	3.98837	8.95662e-13	8.94689e-12
C6orf120	-0.356472	6.2681	9.04762e-13	9.03125e-12
SEMA6C	0.332041	5.54089	9.06261e-13	9.03968e-12
VPREB1	0.17598	3.84386	9.09654e-13	9.06696e-12
TNR	0.148671	3.81968	9.18371e-13	9.14724e-12
C10orf62	0.182815	4.18295	9.25266e-13	9.20927e-12
PLAUR	0.398931	5.20003	9.3943e-13	9.3435e-12
TM4SF5	0.211827	3.95344	9.47863e-13	9.41889e-12
MCF2L	0.296591	5.50056	9.48376e-13	9.41889e-12
ZNF366	0.275003	4.83332	9.73833e-13	9.66477e-12
DSCAML1	0.193613	4.04026	9.81252e-13	9.73139e-12
RNF170	-0.366393	5.77557	9.85372e-13	9.76524e-12
OPCML	0.1593	3.43406	1.0198e-12	1.00992e-11
PGR	-0.439055	4.00476	1.02128e-12	1.01066e-11
NOL6	0.295829	5.79051	1.03461e-12	1.02311e-11
CUTC	-0.356484	5.07634	1.04555e-12	1.03319e-11
TSPAN8	-0.879189	8.23661	1.04762e-12	1.0345e-11
CTNND2	0.335401	4.5004	1.05271e-12	1.03878e-11
HDAC4	0.205512	5.45332	1.05545e-12	1.04073e-11
MALT1	-0.445101	6.64903	1.08475e-12	1.06887e-11
DENND4B	0.378712	6.16097	1.09043e-12	1.0737e-11
PRKX	0.354694	6.13786	1.09602e-12	1.07843e-11
KCNJ4	0.218141	4.63751	1.09828e-12	1.07988e-11
SFTPB	0.252028	3.89021	1.09982e-12	1.08063e-11
LYZL6	0.218424	3.51532	1.1047e-12	1.08465e-11
PDE4D	-0.429306	5.81643	1.10634e-12	1.08548e-11
SPNS3	0.283295	5.07901	1.11046e-12	1.08876e-11
SF3B5	-0.340846	9.41993	1.11918e-12	1.09653e-11
GTF2B	-0.470958	5.52272	1.12268e-12	1.09917e-11
GTPBP3	0.308383	5.63122	1.13216e-12	1.10767e-11
SUMO1	-0.408739	5.89024	1.13688e-12	1.1115e-11
GPR45	0.30408	4.0174	1.1406e-12	1.11435e-11
CD300LB	0.287125	4.08221	1.1524e-12	1.12508e-11
TMPRSS3	0.279693	3.93363	1.16945e-12	1.14092e-11
SOX3	0.232893	4.01305	1.17107e-12	1.14169e-11
POU4F3	0.219258	3.6777	1.18205e-12	1.15158e-11
NTSR1	0.175881	4.0992	1.18393e-12	1.1526e-11
PLCG1	0.274281	6.56984	1.20133e-12	1.16871e-11
KLF17	0.255169	3.63558	1.21394e-12	1.18015e-11
COL11A2	0.280122	4.36753	1.23164e-12	1.19651e-11
LRTM2	0.214175	3.85403	1.23943e-12	1.20323e-11
SLC6A20	0.21634	3.71963	1.2481e-12	1.2108e-11
TMEM105	0.279084	6.06734	1.25996e-12	1.22144e-11
TUBGCP5	-0.286495	5.11369	1.26259e-12	1.22313e-11
SHC1	0.209566	6.55852	1.27627e-12	1.23552e-11
ABLIM2	0.308883	4.70871	1.29051e-12	1.24843e-11
TBPL1	-0.479549	6.94116	1.3208e-12	1.27683e-11
ACSS2	-0.246234	5.26037	1.32922e-12	1.28407e-11
GAB4	0.194246	4.21849	1.34368e-12	1.29714e-11
SLC33A1	-0.318149	6.14291	1.34858e-12	1.30095e-11
H2AFJ	-0.478929	7.60206	1.37937e-12	1.32973e-11
TNFRSF18	0.368075	5.26605	1.40117e-12	1.3498e-11
ADAMTS16	0.178226	3.66936	1.40404e-12	1.35162e-11
PLXNA4	0.203901	3.80535	1.4146e-12	1.36084e-11
ATP6V0E1	-0.281179	7.61906	1.42088e-12	1.36593e-11
NBEAL2	0.357626	6.24652	1.43218e-12	1.37583e-11
FAM117B	0.348761	7.17395	1.43455e-12	1.37715e-11
TOP1MT	0.283959	5.02238	1.44141e-12	1.38277e-11
SRR	-0.363747	5.28736	1.44306e-12	1.38339e-11
TPX2	0.446632	4.21583	1.44858e-12	1.38772e-11
MPPE1	-0.225911	5.70924	1.46089e-12	1.39854e-11
LRRC32	0.393358	6.06992	1.4761e-12	1.41212e-11
ISLR2	0.740417	5.23994	1.50953e-12	1.4431e-11
HDAC5	0.249032	5.97102	1.51953e-12	1.45166e-11
SRP14	-0.347166	7.83017	1.53333e-12	1.46382e-11
CXCL16	0.263499	6.58838	1.53574e-12	1.46511e-11
SPTB	0.293098	3.80639	1.54074e-12	1.46886e-11
CRHR2	0.202729	4.32663	1.54642e-12	1.47326e-11
KIAA1841	-0.377305	4.7741	1.56321e-12	1.48823e-11
DECR1	-0.391308	6.56858	1.57291e-12	1.49643e-11
TAAR5	0.208607	3.84166	1.60683e-12	1.52765e-11
PKP1	-0.823403	6.3428	1.6226e-12	1.54158e-11
LHX3	0.167268	4.12433	1.67897e-12	1.59404e-11
DOHH	0.342019	5.84349	1.68433e-12	1.59803e-11
TIGD5	0.341353	5.98191	1.69803e-12	1.60992e-11
PTPRE	0.24658	4.82414	1.71711e-12	1.62689e-11
CMBL	-0.36457	5.89298	1.7241e-12	1.63239e-11
TSPAN16	0.232529	3.76644	1.7258e-12	1.63289e-11
GRAMD1A	0.318106	6.60198	1.73178e-12	1.63741e-11
MFN1	-0.37487	6.04319	1.76914e-12	1.67091e-11
KCNK13	0.263626	4.12699	1.76962e-12	1.67091e-11
IRF5	0.291619	4.37432	1.77108e-12	1.67114e-11
SLC25A16	-0.310294	6.61885	1.77823e-12	1.67674e-11
KIF21B	0.26585	4.10951	1.79655e-12	1.69285e-11
KRT75	0.282319	4.68984	1.81744e-12	1.71137e-11
GOT1	-0.255679	5.56428	1.82285e-12	1.71529e-11
SLC35D2	-0.313841	5.72179	1.84278e-12	1.73287e-11
CD70	0.198235	3.96065	1.85089e-12	1.73931e-11
CAD	0.34158	5.65659	1.85971e-12	1.7464e-11
NEO1	-0.337431	6.93489	1.87979e-12	1.76406e-11
AKR1A1	-0.337461	7.4717	1.88492e-12	1.76768e-11
SCUBE1	0.252445	4.54055	1.90287e-12	1.7833e-11
MCCC1	-0.37193	6.14692	1.9237e-12	1.8016e-11
MT1E	-0.718351	7.35951	1.94714e-12	1.82231e-11
QSER1	-0.327426	4.51986	1.95041e-12	1.82413e-11
RIN3	0.313061	5.11061	1.96701e-12	1.83841e-11
PROKR2	0.273492	3.76358	2.00959e-12	1.87693e-11
BFSP2	0.176085	3.50667	2.01365e-12	1.87946e-11
GPR12	0.295121	4.2293	2.02199e-12	1.88596e-11
SAMD5	0.62464	5.78816	2.0312e-12	1.89327e-11
RBM18	-0.325674	5.04704	2.04732e-12	1.90701e-11
TCOF1	0.229915	5.45725	2.05037e-12	1.90856e-11
FZR1	0.245048	6.138	2.05369e-12	1.91036e-11
PARP6	-0.446099	5.92816	2.09333e-12	1.94592e-11
CLCN4	0.202116	3.87458	2.09705e-12	1.94807e-11
PTEN	-0.379815	6.7775	2.11748e-12	1.96572e-11
HOXC12	0.209244	3.60992	2.13252e-12	1.97835e-11
RHPN1	0.455981	5.98834	2.16034e-12	2.00282e-11
GKAP1	-0.373739	5.24837	2.17336e-12	2.01354e-11
MAG	0.206621	3.83365	2.18955e-12	2.02717e-11
NEXN	-0.587785	6.41931	2.19142e-12	2.02754e-11
TMC8	0.356602	4.83952	2.2079e-12	2.04142e-11
TMEM201	0.311722	5.5372	2.22038e-12	2.05159e-11
CCDC42	0.210569	4.00237	2.2413e-12	2.06875e-11
MYO1G	0.32681	4.90793	2.24196e-12	2.06875e-11
DYRK1B	0.320621	6.04718	2.2479e-12	2.07284e-11
GH1	0.209586	4.72425	2.25457e-12	2.0776e-11
B3GNTL1	0.284297	5.73682	2.28038e-12	2.09999e-11
FMNL3	0.296588	5.18249	2.28901e-12	2.10653e-11
NAPG	-0.350366	5.77679	2.29283e-12	2.10864e-11
CD46	-0.36988	6.97877	2.29754e-12	2.11156e-11
SLC29A2	0.31303	6.0704	2.33087e-12	2.14077e-11
IBSP	0.211017	3.24117	2.33513e-12	2.14325e-11
BMF	0.275845	4.90994	2.34279e-12	2.14886e-11
SVIP	-0.360664	5.62413	2.35096e-12	2.15492e-11
PACS1	0.280811	6.89251	2.39154e-12	2.19066e-11
BRCA1	0.235246	4.26865	2.40604e-12	2.20248e-11
GABRR2	0.248507	4.53469	2.43088e-12	2.22374e-11
ZNF500	0.297459	4.9636	2.43999e-12	2.2306e-11
ONECUT3	0.196049	4.70612	2.44439e-12	2.23314e-11
PIGB	-0.443945	5.52881	2.46038e-12	2.24626e-11
CD300A	0.313102	4.84977	2.51232e-12	2.29216e-11
KLHL17	0.310092	5.49854	2.57019e-12	2.34297e-11
FAM131C	0.262624	4.30919	2.5714e-12	2.34297e-11
SYNGAP1	0.276008	5.68902	2.5746e-12	2.34433e-11
EPHA1	0.315866	5.12338	2.60122e-12	2.36701e-11
CCKAR	0.183471	4.05939	2.6336e-12	2.39383e-11
ZNF114	0.195621	3.62307	2.63474e-12	2.39383e-11
SMAP1	-0.318589	5.55713	2.6359e-12	2.39383e-11
SSH1	0.201807	5.0278	2.65249e-12	2.40664e-11
NDFIP2	-0.388541	5.69966	2.65349e-12	2.40664e-11
RRP12	0.300559	5.76988	2.65603e-12	2.40736e-11
ATE1	-0.301852	5.44663	2.66611e-12	2.4149e-11
TMPRSS13	0.309073	4.19746	2.69167e-12	2.43645e-11
C12orf42	0.184681	3.78783	2.70891e-12	2.45045e-11
LY9	0.316277	4.49833	2.71076e-12	2.45052e-11
CDC42EP5	-0.666643	7.16276	2.73822e-12	2.47372e-11
BCAS2	-0.410024	6.65583	2.74464e-12	2.4779e-11
ALDH4A1	-0.366373	5.81123	2.76902e-12	2.49827e-11
CD8B	0.320023	4.35256	2.7772e-12	2.50402e-11
ABCA5	-0.331476	5.50001	2.78738e-12	2.51156e-11
THBS2	0.547547	6.17646	2.86808e-12	2.58258e-11
KRT35	0.180952	3.81514	2.89078e-12	2.60132e-11
ZNF32	-0.321764	6.29474	2.97138e-12	2.67211e-11
BTBD2	0.298988	7.16346	3.02131e-12	2.71525e-11
ATP13A5	0.100591	3.03019	3.03402e-12	2.72489e-11
ATAD3A	0.306636	6.16922	3.04007e-12	2.72855e-11
NR0B1	0.164593	3.86898	3.10627e-12	2.78615e-11
SBK1	0.425352	5.49095	3.1461e-12	2.81956e-11
SLC22A15	0.34237	3.67097	3.14761e-12	2.81956e-11
CIB4	0.263784	3.76077	3.15836e-12	2.82735e-11
WRB	-0.401418	5.93294	3.19302e-12	2.85654e-11
CACNG5	0.165764	4.22293	3.23691e-12	2.89392e-11
UHRF1	0.303189	3.55523	3.24912e-12	2.90296e-11
SEC23B	-0.392226	7.44954	3.27827e-12	2.9271e-11
ACTG2	-0.745403	9.14247	3.28852e-12	2.93436e-11
SMARCA4	0.26219	6.94331	3.31626e-12	2.95719e-11
PLCH1	0.254984	3.56984	3.35112e-12	2.98635e-11
ETFA	-0.565379	7.32107	3.37277e-12	3.0037e-11
ABI3	0.322094	5.04906	3.38794e-12	3.01526e-11
SLC4A8	0.209779	3.43757	3.39112e-12	3.01549e-11
TAF13	-0.560823	5.56382	3.39256e-12	3.01549e-11
CYP2S1	0.292921	5.03369	3.43704e-12	3.05306e-11
SYT12	0.284381	4.44399	3.45363e-12	3.06582e-11
C9orf163	0.292579	4.73748	3.45823e-12	3.06793e-11
SPRY4	0.459078	5.92454	3.47359e-12	3.07958e-11
ARHGAP28	-0.575677	4.70437	3.48167e-12	3.08476e-11
C20orf27	0.337971	6.07179	3.55134e-12	3.14446e-11
KCNH4	0.185535	4.22195	3.60999e-12	3.19435e-11
ANXA1	-0.557581	6.31266	3.65714e-12	3.23399e-11
SURF2	0.315693	5.78664	3.6855e-12	3.25698e-11
KIRREL2	0.175229	3.82323	3.72277e-12	3.28781e-11
CD47	-0.352343	6.91465	3.81029e-12	3.36295e-11
FAH	-0.309788	5.77047	3.84546e-12	3.39182e-11
SLC35A3	-0.49468	6.68236	3.94929e-12	3.48118e-11
CCL1	0.163892	3.78533	3.97328e-12	3.50009e-11
SLC13A5	0.199357	4.17704	3.9761e-12	3.50034e-11
B4GALNT2	0.20276	3.76148	4.06569e-12	3.57693e-11
HGS	0.234614	7.43745	4.09181e-12	3.59761e-11
CAP2	-0.389404	5.47503	4.11558e-12	3.6162e-11
PLK3	0.383839	4.94433	4.15309e-12	3.64684e-11
NHLRC2	-0.340252	6.40969	4.18554e-12	3.673e-11
TBX21	0.272779	5.10371	4.19551e-12	3.67941e-11
ACO1	-0.282267	5.99919	4.19855e-12	3.67973e-11
SLC41A1	-0.763734	6.37192	4.26496e-12	3.73556e-11
S100PBP	0.243421	6.24798	4.31824e-12	3.77983e-11
ZDHHC16	-0.325252	6.70634	4.33721e-12	3.79264e-11
PLXND1	0.303737	5.12776	4.33837e-12	3.79264e-11
CLEC2L	0.184921	4.67782	4.34479e-12	3.79584e-11
SVOP	0.203548	5.03288	4.3618e-12	3.80829e-11
DYNC1LI1	-0.304066	5.08105	4.36567e-12	3.80926e-11
SLC25A6	0.270507	8.42146	4.40524e-12	3.84135e-11
AZI2	-0.308808	5.59493	4.50429e-12	3.92525e-11
MCCC2	-0.777884	7.2395	4.55625e-12	3.96802e-11
UHRF2	-0.301442	4.988	4.58666e-12	3.99199e-11
NOP10	-0.467231	8.32979	4.61717e-12	4.01601e-11
COG6	-0.568361	5.63061	4.66924e-12	4.05873e-11
DOK3	0.315452	5.15212	4.70418e-12	4.08653e-11
NTN3	0.290977	4.40522	4.83349e-12	4.19622e-11
KCNC1	0.193318	3.60277	4.85711e-12	4.21408e-11
TBXA2R	0.281981	5.7471	4.88825e-12	4.23843e-11
REPS2	-0.436032	6.89541	4.91535e-12	4.25925e-11
CCNF	0.266029	5.22313	4.92918e-12	4.26855e-11
NDUFV3	-0.267203	8.36192	4.93616e-12	4.27192e-11
TRIM5	-0.259414	6.34293	4.98772e-12	4.31383e-11
POMP	-0.429403	5.72781	5.09542e-12	4.40422e-11
DHH	0.258537	4.13355	5.11982e-12	4.42254e-11
DNAJC1	-0.275804	5.41016	5.13382e-12	4.43185e-11
CLDN16	0.25981	3.83945	5.13743e-12	4.43219e-11
FRMPD1	0.206968	4.21778	5.22285e-12	4.50308e-11
HEYL	0.400788	6.76397	5.22664e-12	4.50353e-11
NEUROG1	0.198572	4.76568	5.25073e-12	4.52147e-11
GRAMD1C	-0.301183	3.3357	5.27608e-12	4.54046e-11
C1orf159	0.27874	5.04145	5.30183e-12	4.55977e-11
ZNF598	0.293961	6.35541	5.32062e-12	4.57308e-11
SCYL2	-0.403748	6.57397	5.34236e-12	4.58891e-11
NEK3	-0.39585	4.81648	5.38514e-12	4.62278e-11
NLRP6	0.215324	4.20518	5.43768e-12	4.66498e-11
PPP3R2	0.330412	3.24324	5.4524e-12	4.6747e-11
BMP7	0.410952	4.97806	5.47042e-12	4.68723e-11
TNF	0.330293	4.47682	5.48065e-12	4.69308e-11
EXOSC2	0.209221	6.03716	5.49394e-12	4.70155e-11
CACNA1I	0.169092	4.3372	5.50683e-12	4.70965e-11
ABCA4	0.179897	4.07191	5.52894e-12	4.72563e-11
TMEM86B	0.346988	4.92155	5.538e-12	4.73045e-11
CCDC137	0.286775	5.90167	5.56565e-12	4.75112e-11
SLC35F2	-0.386079	7.89395	5.60348e-12	4.78046e-11
LOXHD1	0.135012	3.39859	5.65954e-12	4.8253e-11
SLC24A2	0.215406	3.48399	5.75445e-12	4.90319e-11
IGSF3	0.244608	5.14646	5.81861e-12	4.9548e-11
CSH1	0.230517	4.20672	5.83216e-12	4.96177e-11
MSI1	0.332121	5.965	5.83399e-12	4.96177e-11
FIZ1	0.268189	5.95757	5.87599e-12	4.99441e-11
CHST13	0.275859	4.51895	5.8904e-12	5.00357e-11
NDUFAB1	-0.481189	7.98654	5.91001e-12	5.01552e-11
DAND5	0.246303	5.64364	5.91173e-12	5.01552e-11
RORB	0.597002	4.94076	5.91863e-12	5.01829e-11
CADM3	0.28246	4.27083	5.98759e-12	5.07363e-11
RAB2B	-0.28015	6.10626	6.06014e-12	5.13196e-11
PLXNB1	0.292595	6.14591	6.08485e-12	5.14972e-11
ATP4A	0.151361	3.70909	6.08857e-12	5.14972e-11
ALDH1A2	-0.441368	5.29603	6.17768e-12	5.22188e-11
COMMD10	-0.418648	5.34243	6.19926e-12	5.23691e-11
NDUFA9	-0.304278	6.47565	6.20328e-12	5.2371e-11
ALPK3	0.269741	4.91207	6.21715e-12	5.2456e-11
HMGN3	-0.48197	6.52843	6.27198e-12	5.28862e-11
DAD1	-0.34914	7.72901	6.40609e-12	5.39841e-11
KRBA1	0.364077	5.83198	6.4276e-12	5.41323e-11
ZNF684	-0.630614	3.95515	6.5097e-12	5.47903e-11
BLOC1S1	-0.332661	6.51659	6.53194e-12	5.4944e-11
GPIHBP1	0.294967	4.90679	6.55954e-12	5.51425e-11
C12orf57	-0.44061	7.39713	6.65011e-12	5.58699e-11
NDUFA12	-0.527787	7.4574	6.67821e-12	5.60718e-11
SLC44A3	-0.514979	5.37834	6.72465e-12	5.64273e-11
KDM2B	0.254686	4.71295	6.74966e-12	5.66027e-11
VSTM2L	0.687824	7.12253	6.87799e-12	5.76439e-11
GALC	-0.441358	5.67491	6.92584e-12	5.80097e-11
ECEL1	0.321498	4.42432	6.9912e-12	5.85216e-11
PKN3	0.256933	4.88006	7.08387e-12	5.92614e-11
NOBOX	0.176769	4.16595	7.12498e-12	5.95691e-11
ZBTB7A	0.247104	6.50578	7.1777e-12	5.99736e-11
MUSK	0.186154	3.5269	7.23393e-12	6.04068e-11
CRYGC	0.185279	4.33953	7.23989e-12	6.042e-11
ZNF438	0.215798	4.54626	7.26514e-12	6.05941e-11
NOD1	0.243913	4.52413	7.28538e-12	6.07262e-11
SULT1A1	0.301625	5.77386	7.34721e-12	6.12046e-11
HTR3A	0.17028	3.63356	7.48595e-12	6.23227e-11
DLX4	0.200407	4.0968	7.50265e-12	6.2424e-11
HEXB	-0.370904	7.24035	7.52346e-12	6.25595e-11
RFPL2	-0.702941	4.25384	7.54643e-12	6.27126e-11
HSF1	0.247679	5.87559	7.62588e-12	6.33348e-11
MBNL2	-0.381671	6.3738	7.65823e-12	6.35652e-11
NEFH	-1.32878	8.00624	7.69963e-12	6.38704e-11
HMGCR	-0.367828	5.69991	7.7091e-12	6.39104e-11
ACAT1	-0.46254	6.30436	7.71551e-12	6.39252e-11
SLC32A1	0.169358	3.64606	7.79467e-12	6.45423e-11
SLC14A1	-0.72731	5.57512	7.82536e-12	6.47575e-11
CMPK1	-0.432377	7.36915	7.83736e-12	6.4818e-11
FBXO21	-0.235721	6.25725	7.84934e-12	6.48782e-11
ZNF414	0.329183	6.1301	8.00896e-12	6.61579e-11
AIPL1	0.184273	3.53597	8.0494e-12	6.64521e-11
SERPINB6	-0.347329	7.71557	8.12047e-12	6.69987e-11
TMC3	0.216447	4.39053	8.17152e-12	6.73796e-11
ATP11A	0.429317	5.37746	8.19484e-12	6.75315e-11
YJEFN3	0.411734	5.71274	8.36876e-12	6.89236e-11
FAM153A	-0.329034	4.37828	8.43723e-12	6.94461e-11
OTOP2	0.180657	4.19499	8.5156e-12	7.00493e-11
DLG4	0.320465	4.84998	8.52091e-12	7.00512e-11
HRK	0.194575	4.24672	8.5637e-12	7.03611e-11
ZMYND8	0.307729	5.94594	8.79538e-12	7.22216e-11
TMPRSS4	0.30413	3.56557	8.84551e-12	7.259e-11
LIN37	0.28404	5.23672	8.91295e-12	7.31e-11
C8B	0.198726	3.63796	8.98267e-12	7.3628e-11
WTAP	-0.272103	6.68975	9.08256e-12	7.44026e-11
CASC4	-0.343209	6.76879	9.12025e-12	7.4667e-11
SCRG1	-0.457327	4.37033	9.20796e-12	7.53403e-11
IL3	0.174949	3.53171	9.34662e-12	7.64295e-11
TMX4	-0.267156	6.64739	9.38523e-12	7.66998e-11
FOLR3	0.164803	3.54707	9.51505e-12	7.77147e-11
CHRNA6	0.2133	3.4387	9.55212e-12	7.79713e-11
SCOC	-0.551439	5.70613	9.66893e-12	7.88781e-11
C6orf118	0.225781	3.84866	9.73039e-12	7.93326e-11
GPR88	0.28509	4.25467	9.8254e-12	8.00599e-11
KRTAP1-3	0.178217	4.13463	9.91482e-12	8.07409e-11
CD79B	0.380195	5.20618	9.92509e-12	8.07768e-11
MKLN1	-0.302503	7.06255	9.96132e-12	8.10238e-11
OSM	0.364139	4.52332	9.98614e-12	8.11779e-11
PTCH2	0.307015	5.00263	1.00442e-11	8.1568e-11
NRG3	0.164077	3.42852	1.0046e-11	8.1568e-11
RHBDL3	0.217306	4.08121	1.00873e-11	8.18149e-11
SCGB1C1	0.200733	4.17428	1.00882e-11	8.18149e-11
ICAM4	0.332069	4.3358	1.0129e-11	8.20976e-11
RNF166	0.255726	5.59029	1.01803e-11	8.24645e-11
CCDC85B	0.345062	6.34781	1.03686e-11	8.39405e-11
RIN1	0.271279	4.74489	1.03982e-11	8.41151e-11
STX16	0.223357	7.77112	1.04024e-11	8.41151e-11
SPN	0.298489	6.02517	1.04229e-11	8.42002e-11
CST5	0.230769	4.30206	1.04251e-11	8.42002e-11
FKBP3	-0.486656	6.16247	1.04732e-11	8.45396e-11
APBA2	0.306042	5.02258	1.0518e-11	8.4851e-11
CNOT3	0.242471	6.57842	1.05909e-11	8.53894e-11
JAG1	0.481506	7.35795	1.07881e-11	8.69287e-11
COL20A1	0.18421	4.16774	1.0841e-11	8.73038e-11
HMX1	0.204747	4.46863	1.08805e-11	8.75711e-11
BTD	-0.238397	5.41086	1.09757e-11	8.82855e-11
VTA1	-0.324943	5.23923	1.1047e-11	8.8807e-11
GDF2	0.192502	4.88286	1.10964e-11	8.91526e-11
GGPS1	-0.331376	6.49334	1.11136e-11	8.92391e-11
CTSZ	0.291205	7.57973	1.11766e-11	8.96925e-11
TRIP4	-0.372769	6.45546	1.11937e-11	8.97775e-11
FBXO25	-0.401915	6.79336	1.12386e-11	9.00855e-11
C1orf216	0.287565	5.88849	1.12758e-11	9.03309e-11
ICAM5	0.267258	4.00448	1.13247e-11	9.067e-11
RHBG	0.27942	4.85955	1.13328e-11	9.06821e-11
DBH	0.267662	4.51219	1.14093e-11	9.12412e-11
CREB3L3	0.176791	4.50395	1.15316e-11	9.21662e-11
ZNF668	0.269451	5.22561	1.17835e-11	9.40742e-11
GRID2	0.241144	4.18396	1.1784e-11	9.40742e-11
TNFRSF21	0.419245	6.49259	1.1882e-11	9.48019e-11
TNPO2	0.23525	6.94667	1.18892e-11	9.48043e-11
CISD2	-0.415897	6.27882	1.2287e-11	9.79201e-11
EP400	0.214213	6.34961	1.24294e-11	9.89132e-11
NUP62	0.247724	6.54582	1.24311e-11	9.89132e-11
CDC25B	0.281713	5.5496	1.24332e-11	9.89132e-11
MAML2	-0.323975	5.64004	1.24651e-11	9.91103e-11
PRKCG	0.190286	4.18243	1.2478e-11	9.91559e-11
SPSB4	0.199542	4.0977	1.24969e-11	9.92486e-11
FBXL5	-0.334671	6.81388	1.25717e-11	9.9785e-11
FAM53A	0.254612	5.03939	1.26075e-11	1.00012e-10
PRLH	0.276522	4.58246	1.26188e-11	1.00044e-10
PADI2	0.330578	4.28703	1.26616e-11	1.00325e-10
CSN3	0.192895	4.20052	1.26795e-11	1.00409e-10
CCNDBP1	-0.252758	5.52978	1.29585e-11	1.0256e-10
SIX3	0.203024	4.07766	1.30028e-11	1.02825e-10
RBM10	0.22525	6.37478	1.30068e-11	1.02825e-10
NEDD4	-0.260389	3.93963	1.30769e-11	1.03319e-10
HSDL1	-0.258072	5.98239	1.3106e-11	1.0349e-10
LAMA3	0.373382	5.15312	1.3249e-11	1.0456e-10
SCGB1D2	-0.775803	4.43105	1.33013e-11	1.04912e-10
TTC21A	0.231186	4.21943	1.34937e-11	1.06369e-10
CHMP2A	-0.305443	8.80242	1.35191e-11	1.06508e-10
H1FNT	0.197807	4.56882	1.3543e-11	1.06636e-10
PLAGL1	-0.334017	4.81806	1.36781e-11	1.07638e-10
PCBP3	0.262035	4.05419	1.37982e-11	1.08521e-10
FSD1	0.214353	4.44145	1.38856e-11	1.09146e-10
CHAF1B	0.263025	4.81408	1.40035e-11	1.1001e-10
TOM1L2	-0.356013	6.34598	1.40603e-11	1.10394e-10
CTLA4	0.364562	4.30378	1.40737e-11	1.10436e-10
HTRA4	0.307593	5.3711	1.41581e-11	1.11035e-10
CPA5	0.179762	4.54011	1.42904e-11	1.12009e-10
ABCC10	0.258746	5.27485	1.43469e-11	1.12388e-10
SAMD10	0.29934	5.76941	1.44395e-11	1.1305e-10
FAM181A	0.194819	4.17061	1.45556e-11	1.13894e-10
PACSIN2	-0.233438	6.9878	1.47742e-11	1.15539e-10
SLC6A8	0.262269	6.49931	1.48429e-11	1.1601e-10
IL12RB1	0.362808	5.1802	1.48746e-11	1.16192e-10
CIC	0.322945	6.39606	1.49061e-11	1.16372e-10
CCL17	0.364168	4.38868	1.49374e-11	1.1655e-10
GLTPD2	0.392991	4.58812	1.51077e-11	1.17813e-10
SPCS1	-0.372971	7.27863	1.51484e-11	1.18033e-10
FABP6	0.239102	4.38228	1.51531e-11	1.18033e-10
MUC5B	0.277294	5.18166	1.53373e-11	1.194e-10
MMP20	0.129963	3.36156	1.53792e-11	1.19659e-10
SH2B2	0.319654	5.12526	1.54421e-11	1.20081e-10
SLC30A9	-0.391967	6.37752	1.54791e-11	1.20259e-10
UCN3	0.361697	4.64513	1.54825e-11	1.20259e-10
PLCB3	0.260521	6.24957	1.54975e-11	1.20308e-10
JAGN1	-0.287128	5.36284	1.55348e-11	1.2053e-10
TK1	0.390854	5.14128	1.556e-11	1.20657e-10
LRRC25	0.310556	6.66547	1.567e-11	1.21443e-10
UROC1	0.178947	4.46485	1.56978e-11	1.21589e-10
SHOX	0.162826	4.43861	1.5896e-11	1.23056e-10
KCTD17	0.317006	5.36891	1.60235e-11	1.2397e-10
KCNAB2	0.27654	5.49171	1.60321e-11	1.2397e-10
GUCY2F	0.155254	3.92509	1.61829e-11	1.25066e-10
CSMD1	0.156959	3.82142	1.64251e-11	1.26867e-10
SOCS1	0.400346	5.39871	1.64989e-11	1.27366e-10
KRT15	-1.04639	7.25682	1.65143e-11	1.27413e-10
TMED3	-0.345136	7.38904	1.68268e-11	1.29751e-10
LMTK3	0.452476	5.276	1.69445e-11	1.30586e-10
DGAT1	0.311391	7.1362	1.70143e-11	1.31051e-10
SNCB	0.174098	3.91048	1.70979e-11	1.31621e-10
PWWP2B	0.314474	6.2531	1.7155e-11	1.31987e-10
RAD9A	0.298139	6.59425	1.73851e-11	1.33669e-10
PIM2	0.384246	5.64445	1.7393e-11	1.33669e-10
DIRAS1	0.290051	5.30359	1.74254e-11	1.33844e-10
MAX	-0.198739	6.62688	1.75224e-11	1.34514e-10
ALDOB	0.156261	3.31826	1.75676e-11	1.34786e-10
GATA6	0.292463	5.20887	1.76138e-11	1.3506e-10
SPC24	0.307065	4.81114	1.76229e-11	1.3506e-10
PSMD6	-0.453915	6.84345	1.76772e-11	1.35372e-10
LRRC3	0.228997	5.27305	1.76832e-11	1.35372e-10
RALGPS1	0.227693	5.02356	1.78745e-11	1.3676e-10
FCRL2	0.1994	3.44275	1.79677e-11	1.37397e-10
HIP1	0.267506	5.51901	1.7999e-11	1.37561e-10
MYLK2	0.275223	4.32995	1.804e-11	1.37797e-10
LRRC15	0.209975	4.49972	1.80927e-11	1.38078e-10
LCN15	0.244647	4.60803	1.80967e-11	1.38078e-10
GDF11	0.403105	5.30797	1.81391e-11	1.3827e-10
LEP	0.223702	3.98282	1.8142e-11	1.3827e-10
GNRH2	0.289665	4.64295	1.83059e-11	1.39442e-10
MAP3K4	-0.326276	6.20605	1.83948e-11	1.40042e-10
SPOCK2	0.552802	6.20697	1.84518e-11	1.40382e-10
NALCN	0.218842	3.63637	1.84597e-11	1.40382e-10
ZNF573	0.304659	5.02435	1.87695e-11	1.42658e-10
KSR1	0.269868	4.24122	1.92328e-11	1.46099e-10
MBD3	0.275104	6.43246	1.92487e-11	1.4614e-10
UPP1	0.322074	4.87517	1.93778e-11	1.47039e-10
NPC1L1	0.173507	3.99491	1.94618e-11	1.47585e-10
BANK1	-0.712529	4.84102	1.94712e-11	1.47585e-10
MORN3	0.231249	4.27008	1.96067e-11	1.4853e-10
ZNF233	-0.50036	5.06849	1.97077e-11	1.49214e-10
CXCR5	0.442998	4.12958	1.97632e-11	1.49552e-10
NPHP4	0.280694	4.86621	1.97913e-11	1.49683e-10
TGM5	0.213345	3.69625	2.00674e-11	1.51688e-10
LRFN3	0.293945	6.04625	2.01818e-11	1.52469e-10
TIMM44	0.246799	6.3477	2.0263e-11	1.52999e-10
PLD4	0.313974	4.66562	2.04057e-11	1.53992e-10
RAB37	0.269244	4.89613	2.04577e-11	1.543e-10
RNF186	0.264744	4.47955	2.10175e-11	1.58435e-10
PPP1R15A	0.446386	7.6612	2.10413e-11	1.58528e-10
ERI2	-0.351047	4.69473	2.11154e-11	1.59e-10
ZNHIT3	-0.362253	5.96336	2.12076e-11	1.59606e-10
HSD11B1	-0.472011	4.06072	2.14829e-11	1.6159e-10
MAGEA1	0.235684	3.71792	2.16689e-11	1.62901e-10
ST8SIA4	0.244387	4.37784	2.21002e-11	1.66052e-10
CNKSR2	-0.403974	4.42035	2.21477e-11	1.66319e-10
C20orf173	0.192924	3.56048	2.23262e-11	1.67568e-10
LAMC1	0.344223	6.80799	2.24881e-11	1.68691e-10
KLC3	0.287122	4.86919	2.27409e-11	1.70495e-10
IGFBP1	0.162688	3.83493	2.30926e-11	1.73038e-10
SSTR5	0.331022	4.50404	2.31589e-11	1.7344e-10
BRCC3	-0.368328	4.62334	2.3279e-11	1.74245e-10
MIF4GD	0.303124	6.18024	2.35005e-11	1.75808e-10
DMBX1	0.258289	5.14332	2.36671e-11	1.76958e-10
LAMC2	0.412402	5.03303	2.37685e-11	1.7762e-10
SH3GL1	0.212373	6.82761	2.38317e-11	1.77996e-10
RPS6KA4	0.283375	5.89534	2.38693e-11	1.7818e-10
C20orf141	0.189989	3.81607	2.40215e-11	1.79219e-10
LRRC14	0.281078	6.61911	2.41164e-11	1.79803e-10
RFX2	0.279942	4.32303	2.41258e-11	1.79803e-10
HNF1A	0.338239	4.67018	2.41554e-11	1.79927e-10
CDC5L	-0.267016	5.17792	2.41783e-11	1.79999e-10
TTC34	0.212075	4.58761	2.42232e-11	1.8018e-10
REEP5	-0.339973	7.54597	2.42287e-11	1.8018e-10
BLK	0.281579	4.14901	2.43622e-11	1.81076e-10
NDUFAF1	-0.287056	5.46234	2.44782e-11	1.8184e-10
GFI1B	0.194104	4.19197	2.46309e-11	1.82876e-10
PARVB	0.26303	5.22328	2.46634e-11	1.83018e-10
ANGPT4	0.212905	4.06201	2.46866e-11	1.83093e-10
DOK1	0.279484	4.77231	2.47121e-11	1.83183e-10
HAP1	0.177814	4.00298	2.47312e-11	1.83226e-10
SERINC3	-0.307708	7.45333	2.48555e-11	1.83988e-10
AATK	0.37459	4.67668	2.48607e-11	1.83988e-10
RAC2	0.45943	5.68397	2.49457e-11	1.84518e-10
GPR68	0.284689	4.82966	2.50173e-11	1.84948e-10
SLC30A4	-0.532575	8.04813	2.53702e-11	1.87457e-10
CMTM1	0.310493	4.61444	2.57796e-11	1.9038e-10
PRPS1	-0.437211	7.56055	2.60014e-11	1.91915e-10
RYR2	-0.458479	4.26455	2.61022e-11	1.92556e-10
PINK1	-0.255757	6.50839	2.63604e-11	1.94357e-10
CHRM4	0.286463	4.35735	2.65697e-11	1.95795e-10
PROZ	0.238018	4.1784	2.66191e-11	1.96055e-10
GIPR	0.265116	4.36941	2.66996e-11	1.96542e-10
ITIH3	0.229292	4.39999	2.68319e-11	1.97411e-10
ZNF746	0.455672	4.93812	2.69015e-11	1.97818e-10
LAMB4	0.14112	3.21461	2.69774e-11	1.98227e-10
HAL	0.133809	3.52223	2.69859e-11	1.98227e-10
ALAS1	-0.331806	4.97605	2.71629e-11	1.99421e-10
INPP5E	0.326269	5.27167	2.71883e-11	1.99502e-10
PHF21A	0.208056	6.27639	2.72682e-11	1.99877e-10
APOE	0.553465	7.17991	2.72685e-11	1.99877e-10
ZNF215	-0.252821	3.26173	2.74484e-11	2.01089e-10
FRMD1	0.166763	3.98884	2.77566e-11	2.03239e-10
NDUFA8	-0.349758	7.38769	2.85893e-11	2.09225e-10
TMCO1	-0.372086	7.33437	2.86056e-11	2.09233e-10
OMP	0.322529	4.11745	2.86384e-11	2.09362e-10
MAST3	0.265563	6.17852	2.86669e-11	2.09459e-10
NR5A1	0.203836	4.21662	2.89788e-11	2.11585e-10
RHOBTB3	-0.427758	6.76856	2.89885e-11	2.11585e-10
ZAP70	0.352945	4.86267	2.92538e-11	2.13409e-10
ANAPC2	0.261052	6.58401	2.95266e-11	2.15285e-10
ZNF783	0.298803	5.72774	2.99944e-11	2.1858e-10
LTK	0.229766	4.28296	3.06385e-11	2.23156e-10
MUM1	0.219029	5.87919	3.08175e-11	2.24342e-10
UMODL1	0.171636	3.36021	3.13747e-11	2.28277e-10
C1orf68	0.174227	4.05797	3.25508e-11	2.3671e-10
KLHDC8A	0.208018	4.18095	3.29974e-11	2.39831e-10
ACSS3	-0.380117	4.16937	3.33227e-11	2.42068e-10
KIF6	0.14972	3.74068	3.35382e-11	2.43505e-10
FAM131B	0.304057	4.41933	3.36911e-11	2.44486e-10
EGFL7	0.36219	6.24838	3.3816e-11	2.45264e-10
PPL	-0.377012	6.55803	3.40253e-11	2.46652e-10
ACP2	-0.324227	6.46487	3.41201e-11	2.4721e-10
ITGBL1	0.518687	4.82722	3.425e-11	2.4802e-10
DNAI2	0.180894	3.84432	3.43663e-11	2.48732e-10
FRY	0.339466	4.85686	3.47618e-11	2.51462e-10
BMPR1A	-0.307746	5.87772	3.49217e-11	2.52487e-10
FBXO32	-0.351334	6.46086	3.49604e-11	2.52534e-10
NLRP3	0.277553	4.65485	3.49649e-11	2.52534e-10
PHOX2A	0.248822	4.37179	3.50598e-11	2.53087e-10
NTSR2	0.204144	4.15556	3.5152e-11	2.5362e-10
SAFB	0.27107	6.54636	3.52895e-11	2.54479e-10
KLRD1	0.254415	4.90406	3.5329e-11	2.54631e-10
POLRMT	0.259923	5.62447	3.58535e-11	2.58276e-10
ZNF628	0.298151	5.27623	3.64054e-11	2.62e-10
TXNDC12	-0.324482	7.66346	3.64084e-11	2.62e-10
TXNDC15	-0.235687	7.76828	3.66074e-11	2.63295e-10
NARS	-0.225664	6.68216	3.68213e-11	2.64695e-10
LMAN2	-0.323488	7.45217	3.69129e-11	2.65215e-10
ARHGEF7	-0.234788	5.58587	3.70965e-11	2.66396e-10
GBX2	0.223201	4.45922	3.74586e-11	2.68856e-10
DUSP27	0.351605	3.81843	3.75217e-11	2.69169e-10
PCNT	0.277046	5.60554	3.76887e-11	2.70226e-10
COPS4	-0.345405	5.62046	3.79113e-11	2.71681e-10
LAPTM4A	-0.408279	8.27372	3.83676e-11	2.74809e-10
SHANK3	0.317702	5.69677	3.84651e-11	2.75364e-10
TTC9B	0.213271	4.33044	3.89255e-11	2.78515e-10
RPRD1A	-0.303764	5.75406	3.9427e-11	2.81779e-10
PYGL	-0.591557	5.0666	3.94411e-11	2.81779e-10
HCFC1	0.242568	7.12872	3.94429e-11	2.81779e-10
C9orf50	0.228736	4.3861	3.95638e-11	2.82496e-10
SSTR4	0.205917	4.55016	3.98459e-11	2.84363e-10
SLC25A38	-0.327822	5.88349	3.99417e-11	2.84899e-10
OAF	0.328408	6.1998	4.00478e-11	2.85509e-10
KIR3DX1	0.164275	3.93203	4.00978e-11	2.85718e-10
SLPI	0.803822	5.2791	4.03184e-11	2.87141e-10
UCKL1	0.225375	6.19374	4.03891e-11	2.87496e-10
HSPA4	-0.335302	6.06772	4.07634e-11	2.90011e-10
KLHL2	-0.325811	4.32136	4.09953e-11	2.91511e-10
NTRK1	0.256049	4.79547	4.1246e-11	2.93142e-10
ANKRD22	-0.408125	4.48686	4.14339e-11	2.94326e-10
MAGEA4	0.150994	3.83538	4.23681e-11	3.00807e-10
TMEM198	0.320418	5.1177	4.25024e-11	3.01605e-10
PRODH2	0.167233	4.26597	4.26379e-11	3.02411e-10
PSMC5	-0.218178	9.36635	4.27341e-11	3.02938e-10
CTH	-0.300891	3.92579	4.28815e-11	3.03827e-10
ODF3B	0.405627	5.65095	4.31225e-11	3.05378e-10
PDCD10	-0.471709	5.59547	4.34522e-11	3.07554e-10
CPN2	0.214233	4.98994	4.34898e-11	3.07663e-10
NFIC	0.368814	7.18066	4.45743e-11	3.15173e-10
METRN	0.404916	6.01027	4.47558e-11	3.16294e-10
MMP9	0.527803	5.37411	4.54091e-11	3.20747e-10
ZNF526	0.269229	5.70833	4.59244e-11	3.24221e-10
LMAN1L	-0.689351	5.95572	4.59522e-11	3.24251e-10
FCRL5	0.278792	3.66235	4.63679e-11	3.27017e-10
GLUD1	-0.381571	8.35612	4.67004e-11	3.29193e-10
TP53I13	0.31702	7.03327	4.67465e-11	3.2935e-10
CAST	-0.276262	6.99745	4.68087e-11	3.2962e-10
FGR	0.283325	5.01384	4.76188e-11	3.35154e-10
ERBB3	-0.303822	6.83544	4.80728e-11	3.38177e-10
COMMD6	-0.414118	5.85319	4.82561e-11	3.39293e-10
DPP7	0.294957	7.66983	4.86139e-11	3.41635e-10
HMGA1	0.284369	6.1562	4.94164e-11	3.47098e-10
KHSRP	0.243003	7.42654	4.97236e-11	3.49078e-10
TRIB3	0.311602	6.02405	5.01496e-11	3.51889e-10
B3GNT7	0.26381	4.64742	5.04443e-11	3.53777e-10
CER1	0.194196	4.01324	5.07244e-11	3.55561e-10
STARD3NL	-0.431186	7.13125	5.12253e-11	3.58889e-10
IDE	-0.301133	6.01755	5.15042e-11	3.6066e-10
ANO2	0.215372	4.61155	5.15885e-11	3.61067e-10
MAPT	0.323441	5.5416	5.18169e-11	3.62482e-10
GPR20	0.274105	4.78008	5.2696e-11	3.68445e-10
DNAH10	0.161863	4.10274	5.27597e-11	3.68703e-10
COX6B2	0.212823	5.4523	5.31727e-11	3.71401e-10
PPP1R13B	-0.368146	7.18125	5.34095e-11	3.72866e-10
ICAM1	0.396965	6.21323	5.39894e-11	3.76724e-10
PAGE5	0.143392	3.50054	5.44861e-11	3.79998e-10
ARC	0.367488	4.72925	5.46494e-11	3.80944e-10
KISS1R	0.2584	4.37439	5.50981e-11	3.83843e-10
IL9	0.102534	3.80126	5.51209e-11	3.83843e-10
LRRC55	0.198484	3.56834	5.53278e-11	3.8509e-10
STK25	0.214836	7.03279	5.55002e-11	3.86095e-10
KIFC3	0.297491	5.78767	5.55677e-11	3.86369e-10
TTLL10	0.221796	4.00767	5.57132e-11	3.87186e-10
C1orf194	0.330749	3.88958	5.70961e-11	3.96596e-10
TMEM163	0.232554	5.44339	5.73005e-11	3.97816e-10
PSMB1	-0.402077	8.22986	5.76627e-11	4.00129e-10
STK11IP	0.257384	5.56544	5.84512e-11	4.05397e-10
C2orf76	-0.484081	4.02224	5.86357e-11	4.06472e-10
LMX1A	0.205386	3.77425	5.88678e-11	4.07876e-10
RENBP	0.340342	4.98126	5.89304e-11	4.08105e-10
TCEAL4	-0.310001	7.35608	5.93753e-11	4.10979e-10
ITPR2	-0.431643	5.74848	5.95229e-11	4.11795e-10
IFT140	0.315304	5.19023	6.00175e-11	4.15008e-10
SPATA16	0.150335	3.07767	6.00536e-11	4.15049e-10
HDAC7	0.281635	5.38923	6.10188e-11	4.21509e-10
GJB4	0.236677	4.32952	6.16165e-11	4.25425e-10
LANCL1	-0.416178	6.87223	6.20777e-11	4.28395e-10
[truncated: 4,812 more rows]

## Sheet: C-B
gene	logFC	AveExpr	P.Value	adj.P.Val
DPP4	-1.1842	7.16175	1.05773e-31	1.45914e-27
MYT1	0.393578	4.19716	3.90657e-28	2.69455e-24
ADH5	-0.512587	6.07218	3.69545e-27	1.69929e-23
ANXA3	-0.700153	6.72608	4.63235e-22	1.59758e-18
AZGP1	-1.06181	9.09753	7.61335e-22	2.10052e-18
MYBPC1	-1.16205	7.17671	2.07657e-21	4.55503e-18
NANS	-0.631403	7.14208	2.31136e-21	4.55503e-18
LDHB	-0.837379	7.65508	1.83276e-20	2.88725e-17
SH3BGRL	-0.633556	7.68174	1.88367e-20	2.88725e-17
BCAS1	-0.679156	6.37617	7.17324e-20	9.89549e-17
SORD	-0.786937	7.88779	1.01531e-19	1.27329e-16
HERPUD1	-0.51541	7.22976	4.18743e-19	4.81379e-16
ALDH3A2	-0.453191	7.40068	4.68963e-19	4.97641e-16
NOTCH3	0.462322	6.16123	1.42248e-18	1.40165e-15
SLC15A2	-0.77463	6.07422	1.55718e-18	1.43209e-15
NCAPD3	-1.04785	7.31609	3.335e-18	2.8754e-15
FAM102A	0.350378	6.13407	6.40206e-18	5.19508e-15
DNMT3B	0.265253	4.48954	8.94074e-18	6.50006e-15
TCF3	0.25804	6.12533	8.9526e-18	6.50006e-15
AOX1	-0.606653	4.77354	1.312e-17	9.04954e-15
DSTN	-0.443216	8.68974	1.51789e-17	9.97112e-15
MSMB	-1.34631	9.15485	1.69434e-17	1.06243e-14
MT1G	-1.31096	8.41838	1.81394e-17	1.08368e-14
ST3GAL1	0.345246	5.11984	1.88534e-17	1.08368e-14
FAM83H	0.363364	7.03106	4.26744e-17	2.35477e-14
MKI67	0.407682	4.08838	1.26643e-16	6.71938e-14
SH3BGRL2	-0.672791	6.80295	1.47984e-16	7.56089e-14
ISM1	0.327047	4.07345	1.61386e-16	7.75878e-14
NRIP3	0.4252	4.61817	1.63106e-16	7.75878e-14
B4GALNT4	0.444563	5.38368	1.72406e-16	7.92782e-14
PPP1R7	-0.308924	6.18685	2.35642e-16	1.04861e-13
LZTS1	0.307302	5.01875	2.96295e-16	1.24514e-13
THYN1	-0.549699	7.59539	2.97859e-16	1.24514e-13
E2F7	0.308863	4.55354	3.70953e-16	1.50509e-13
RALGDS	0.325377	6.18875	4.2327e-16	1.66829e-13
HUNK	0.247141	4.25021	4.69769e-16	1.80013e-13
PSMD7	-0.338244	6.71421	4.91368e-16	1.83201e-13
RGS11	0.425363	5.43628	9.58975e-16	3.48133e-13
OGN	-0.779124	6.56648	1.13869e-15	4.02774e-13
FBXO46	0.296408	5.9092	1.19201e-15	4.11093e-13
CYB5A	-0.575779	7.88254	1.98521e-15	6.60437e-13
ISCU	-0.369715	8.12792	2.01075e-15	6.60437e-13
ACPP	-0.840282	10.3749	2.50155e-15	8.02531e-13
CDR2L	0.373248	5.86961	3.27567e-15	1.027e-12
ACHE	0.384862	5.31524	7.06464e-15	2.1657e-12
CYFIP2	0.394585	5.83517	8.47146e-15	2.54052e-12
EFR3B	0.233314	4.3728	9.86155e-15	2.87184e-12
FMOD	-0.653239	6.86301	9.99264e-15	2.87184e-12
TPD52L1	-0.3724	6.26127	1.13949e-14	3.208e-12
MCM4	0.338291	4.87887	1.5129e-14	4.17409e-12
ANXA4	-0.338667	5.83214	1.73945e-14	4.70504e-12
CTBS	-0.425431	6.25154	2.12396e-14	5.57815e-12
ALDH7A1	-0.341404	5.87741	2.14311e-14	5.57815e-12
UCHL3	-0.63825	6.06391	3.05508e-14	7.80461e-12
TACC3	0.392754	4.40993	3.18552e-14	7.98987e-12
PLXDC1	0.279473	5.95662	3.54588e-14	8.7349e-12
ANKRD13B	0.323593	5.74672	3.92319e-14	9.34535e-12
GIT1	0.244697	6.40115	3.92918e-14	9.34535e-12
MMP11	0.422361	5.13836	4.06541e-14	9.50547e-12
MBNL2	-0.411344	6.3738	4.33957e-14	9.97739e-12
ST6GALNAC1	-0.613796	4.6574	4.64915e-14	1.05139e-11
DBI	-0.447178	8.76586	4.78621e-14	1.06493e-11
C17orf53	0.249737	4.11055	5.7112e-14	1.25057e-11
UBE2C	0.482437	4.82653	5.97812e-14	1.28857e-11
TMEM14C	-0.478823	8.21475	6.10123e-14	1.29487e-11
SLC17A9	0.331159	4.9723	6.40099e-14	1.3379e-11
ELK1	0.239627	6.05981	6.77396e-14	1.39473e-11
ARAP3	0.291028	5.2088	7.36419e-14	1.47163e-11
ZHX3	0.242715	5.39623	7.37527e-14	1.47163e-11
MRPL51	-0.469359	7.76231	7.46749e-14	1.47163e-11
ACAD8	-0.513274	6.44674	7.67283e-14	1.47398e-11
CREB3L4	-0.41524	7.49321	7.6931e-14	1.47398e-11
FAM3B	-0.928649	7.11973	8.00048e-14	1.51187e-11
MGST1	-0.55774	5.93207	8.57401e-14	1.59836e-11
CSNK1G2	0.245817	7.2302	9.01064e-14	1.65736e-11
KLHL35	0.30884	4.96329	9.89013e-14	1.79519e-11
TIAM1	0.259783	4.56153	1.005e-13	1.80052e-11
GLB1L3	-0.75593	6.03582	1.02836e-13	1.81874e-11
MPPED2	-0.53115	5.19002	1.05156e-13	1.83625e-11
LHX2	0.197692	3.69463	1.11467e-13	1.92211e-11
CHRDL1	-0.735771	6.85967	1.27194e-13	2.16623e-11
FOXN4	0.260404	4.05166	1.33312e-13	2.24272e-11
PLK1	0.362664	4.59938	1.51366e-13	2.51577e-11
PCP4	-0.74307	8.22669	1.61223e-13	2.63284e-11
SEMA4F	0.256685	4.5296	1.62227e-13	2.63284e-11
AGL	-0.414879	5.9589	1.64198e-13	2.63385e-11
ARHGDIG	0.417115	5.32135	1.67266e-13	2.64744e-11
ALDH2	-0.489306	7.62744	1.69926e-13	2.64744e-11
GRIK4	0.195809	4.2198	1.70802e-13	2.64744e-11
SLC22A3	-0.819046	6.13341	1.74963e-13	2.68179e-11
FANCA	0.321239	4.64672	1.7722e-13	2.68654e-11
KCTD13	0.306106	6.01235	1.81248e-13	2.71773e-11
TTYH3	0.320045	7.01071	1.85464e-13	2.75104e-11
GSTA4	-0.574423	6.8602	1.90121e-13	2.79013e-11
CIT	0.242672	3.67261	1.96924e-13	2.85954e-11
RCBTB2	-0.295619	5.04135	2.0977e-13	3.01435e-11
RAB11FIP4	0.220735	4.80859	2.28761e-13	3.25336e-11
PTPRT	0.534795	4.75969	2.31225e-13	3.25484e-11
SF3B4	0.324043	6.74218	2.35215e-13	3.27757e-11
SGSM1	0.231678	5.17277	2.47565e-13	3.41516e-11
ATP6V1B1	0.350126	5.11578	2.74616e-13	3.75082e-11
TROAP	0.356001	4.87047	3.17244e-13	4.29057e-11
UBE2S	0.366443	5.39239	3.80553e-13	5.09683e-11
LAD1	0.302299	6.58965	3.91488e-13	5.19286e-11
CBR1	-0.349228	6.90871	4.1014e-13	5.38846e-11
ARMCX2	-0.524661	6.6984	4.38478e-13	5.66258e-11
CLIP2	0.291709	5.78395	4.39214e-13	5.66258e-11
EPHX2	-0.418935	6.35948	4.65701e-13	5.94847e-11
NOS1AP	0.276777	5.13708	4.85126e-13	6.13973e-11
MCEE	-0.437746	6.19918	4.91964e-13	6.16968e-11
ABCB9	0.388108	4.54961	5.25272e-13	6.52804e-11
MAPK8IP2	0.356174	5.10474	5.3645e-13	6.60743e-11
FKBP5	-0.441921	7.68456	5.47431e-13	6.67723e-11
PDGFB	0.237741	5.19255	5.51797e-13	6.67723e-11
CDC20	0.40767	5.17685	5.6731e-13	6.80525e-11
ABAT	-0.490109	6.62932	6.32227e-13	7.5186e-11
DIRAS2	0.321832	3.50491	6.61591e-13	7.80056e-11
MRPS23	-0.632371	6.89584	6.90101e-13	8.06775e-11
ZNF226	-0.277126	5.4007	7.14435e-13	8.28204e-11
CSMD2	0.192488	3.88239	7.24899e-13	8.33332e-11
SNX2	-0.434952	6.63188	7.39691e-13	8.43309e-11
TMEM132A	0.400192	5.66774	7.95328e-13	8.99308e-11
EMP2	-0.350654	6.78147	8.03625e-13	9.01301e-11
ADAMTS7	0.243157	5.13056	8.2676e-13	9.19771e-11
CLN5	-0.343995	5.56244	9.00295e-13	9.93565e-11
TMEM132E	0.213974	4.36847	9.48683e-13	1.03866e-10
AGRN	0.349476	6.26942	9.92454e-13	1.07802e-10
FUCA1	-0.420246	7.42686	1.02973e-12	1.10977e-10
MAGED2	-0.358807	7.09843	1.0761e-12	1.14489e-10
PLXNA1	0.294058	5.65213	1.07891e-12	1.14489e-10
FADS3	0.270045	5.8834	1.15751e-12	1.21892e-10
GLRX2	-0.502824	6.55076	1.35558e-12	1.41669e-10
SOCS2	-0.478389	7.18382	1.36807e-12	1.41899e-10
ESD	-0.409654	6.55778	1.39039e-12	1.42761e-10
PIK3R2	0.267919	7.02737	1.39708e-12	1.42761e-10
SLC25A4	-0.292744	6.3652	1.55708e-12	1.57941e-10
TSPYL5	-0.793563	5.75591	1.68422e-12	1.6959e-10
PI15	-1.03973	6.70884	1.75817e-12	1.75753e-10
ANG	-0.632703	6.48142	1.88236e-12	1.86814e-10
XBP1	-0.424798	9.18483	1.9395e-12	1.9111e-10
CLDN6	0.210251	3.83714	2.03513e-12	1.9911e-10
ZNF532	-0.494348	7.32858	2.29451e-12	2.22907e-10
MMADHC	-0.441692	7.87678	2.48683e-12	2.39901e-10
POLI	-0.334651	6.04954	2.64323e-12	2.53218e-10
ABCA2	0.288798	6.00769	2.67032e-12	2.54048e-10
PDGFC	-0.420845	5.64849	2.82637e-12	2.67053e-10
VPS36	-0.353123	6.2094	3.0662e-12	2.87743e-10
PDE4D	-0.408441	5.81643	3.38727e-12	3.15725e-10
HSF2BP	0.245888	5.11228	3.52332e-12	3.26203e-10
MTMR2	-0.312216	6.19081	3.69372e-12	3.39699e-10
CD38	-0.773124	5.97865	3.72959e-12	3.40727e-10
CNN1	-0.666703	9.69511	3.78214e-12	3.41338e-10
BUB1	0.303763	3.9313	3.78578e-12	3.41338e-10
CHD5	0.177049	4.13048	3.8779e-12	3.47374e-10
UBE2O	0.218778	5.87369	3.97781e-12	3.53318e-10
RAVER1	0.234022	6.36108	4.01023e-12	3.53318e-10
ANKMY1	0.234101	5.17245	4.02109e-12	3.53318e-10
PTN	-0.522609	6.20099	4.08835e-12	3.54956e-10
FUS	0.213712	7.0421	4.09119e-12	3.54956e-10
ZSWIM4	0.323373	6.6566	4.12591e-12	3.5573e-10
COG3	-0.361548	6.23112	4.24024e-12	3.63318e-10
LGALS3	-0.43281	6.24144	4.29601e-12	3.64508e-10
HLF	-0.478005	5.4241	4.30698e-12	3.64508e-10
ULBP1	0.266025	4.29013	4.34312e-12	3.65326e-10
TPM1	-0.423774	8.3045	4.46421e-12	3.73235e-10
POLD1	0.281359	5.26943	4.90151e-12	4.07327e-10
SCN7A	-0.528076	4.84198	4.94321e-12	4.08333e-10
HNMT	-0.349424	5.71772	5.37059e-12	4.40996e-10
RAB27A	-0.470809	6.41553	5.5181e-12	4.49589e-10
SLC2A12	-0.562992	6.93996	5.54951e-12	4.49589e-10
MAPRE3	0.292682	6.15076	5.57301e-12	4.49589e-10
MDH1	-0.388197	7.54294	5.69555e-12	4.55993e-10
SLC9A3	0.435006	5.41148	5.71851e-12	4.55993e-10
ESPL1	0.231989	3.62027	5.90502e-12	4.68159e-10
FMNL1	0.302519	5.96804	6.16773e-12	4.86193e-10
ACADL	-0.522213	5.42851	6.21564e-12	4.87186e-10
UNC13D	0.279431	5.10202	6.47244e-12	5.04448e-10
ESRRG	-0.342676	4.72486	6.51806e-12	5.05149e-10
SAMD4B	0.271715	6.35485	6.68653e-12	5.15311e-10
GLB1L2	-0.435671	6.68402	6.74889e-12	5.15353e-10
BCORL1	0.255855	5.1961	6.76179e-12	5.15353e-10
POM121C	0.249132	6.74091	7.66832e-12	5.7884e-10
GNE	-0.432747	6.87628	7.6787e-12	5.7884e-10
DOCK6	0.272946	5.53486	7.8709e-12	5.90103e-10
MCM10	0.204375	3.96937	8.78831e-12	6.55323e-10
STX12	-0.354759	6.8448	9.24109e-12	6.85381e-10
SAT2	-0.382914	6.63251	9.59891e-12	7.08112e-10
HOMER3	0.275093	5.70348	9.73213e-12	7.14121e-10
SCN8A	0.25936	3.70484	9.8215e-12	7.16865e-10
RNF185	-0.345365	6.55665	1.01809e-11	7.39186e-10
DHX37	0.252384	6.1132	1.03782e-11	7.49566e-10
SPOCK3	-0.54946	5.68695	1.06789e-11	7.67271e-10
LMNB1	0.343628	4.66141	1.09202e-11	7.80539e-10
TBC1D10B	0.265274	6.51243	1.14908e-11	8.1709e-10
UBE2J2	0.20233	6.07776	1.18788e-11	8.40351e-10
PARP6	-0.418482	5.92816	1.19403e-11	8.40388e-10
ZMYND10	0.325238	4.65878	1.23983e-11	8.68196e-10
GABBR2	0.145855	3.80259	1.24744e-11	8.69111e-10
AMH	0.425031	5.13022	1.26659e-11	8.78023e-10
PTBP1	0.207126	7.70752	1.28309e-11	8.8418e-10
FUCA2	-0.696997	6.01071	1.29432e-11	8.8418e-10
EAF2	-0.490599	5.01311	1.2947e-11	8.8418e-10
C11orf54	-0.353311	6.31402	1.31319e-11	8.92389e-10
ANKS3	0.271726	6.0845	1.32441e-11	8.95598e-10
FMO5	-0.510273	4.80885	1.34244e-11	9.03362e-10
NDRG2	-0.360212	6.49834	1.36143e-11	9.11696e-10
B4GALNT3	0.261715	4.97044	1.38691e-11	9.24272e-10
ADHFE1	-0.501524	6.62097	1.41138e-11	9.36056e-10
PAK6	0.30038	4.66065	1.53088e-11	1.01046e-09
RNF180	-0.368955	5.0137	1.65348e-11	1.08618e-09
SLURP1	0.337525	4.3032	1.71069e-11	1.11844e-09
SLCO4A1	0.267403	4.2857	1.7981e-11	1.17004e-09
KCNC4	0.243197	4.56827	1.95212e-11	1.26429e-09
ITGAX	0.295545	5.87356	2.00972e-11	1.29552e-09
NUP210	0.284119	5.98617	2.10215e-11	1.3488e-09
STMN4	0.18917	4.01599	2.14686e-11	1.36705e-09
PIK3R5	0.244694	4.47707	2.15041e-11	1.36705e-09
FXYD3	-0.393668	7.53539	2.22633e-11	1.40762e-09
MAPK8IP3	0.271657	5.99052	2.23465e-11	1.40762e-09
SEMA3C	-0.478782	6.5369	2.25451e-11	1.41211e-09
SULT1A3	0.188249	4.45572	2.26224e-11	1.41211e-09
NRP1	0.393009	6.32485	2.28412e-11	1.41934e-09
MYLK	-0.520178	7.38217	2.31816e-11	1.43404e-09
STX1A	0.25402	5.191	2.34973e-11	1.44708e-09
RDH11	-0.543555	10.2108	2.40983e-11	1.47749e-09
PGM3	-0.42934	6.79974	2.54153e-11	1.54539e-09
ZNF335	0.211821	5.97978	2.54298e-11	1.54539e-09
SPARCL1	-0.535738	8.69544	2.86348e-11	1.73253e-09
GRIN2B	0.141684	3.34808	2.95696e-11	1.77996e-09
DSCR4	0.201559	4.13804	2.96767e-11	1.77996e-09
BOP1	0.380872	5.76618	3.05727e-11	1.82274e-09
SCAMP5	0.329897	5.40523	3.06543e-11	1.82274e-09
FAM177A1	-0.287665	7.03078	3.13937e-11	1.8587e-09
STX11	0.276071	5.33732	3.2576e-11	1.92045e-09
SCP2	-0.312458	6.54902	3.29074e-11	1.93174e-09
LRFN4	0.3296	5.58626	3.34207e-11	1.95355e-09
LIG1	0.232939	4.87616	3.43037e-11	1.99671e-09
FUT7	0.23006	4.85347	3.48768e-11	2.02154e-09
AKAP7	-0.36215	5.01203	3.56202e-11	2.05599e-09
SLC2A10	-0.472028	7.07119	3.67316e-11	2.1113e-09
GRK6	0.212043	5.92741	3.73561e-11	2.13829e-09
GPR137	0.311118	6.50208	3.9261e-11	2.23804e-09
ZFHX2	0.194011	4.52395	3.9494e-11	2.24206e-09
IGF1	-0.498977	6.57202	4.00516e-11	2.26439e-09
SEMA6B	0.305022	5.39733	4.03816e-11	2.27373e-09
DHRS7	-0.437616	8.29958	4.25701e-11	2.38721e-09
STK35	0.186809	6.12046	4.27873e-11	2.38968e-09
CBX2	0.308094	4.26271	4.52521e-11	2.50942e-09
GIGYF1	0.236092	6.17	4.52951e-11	2.50942e-09
MGAT3	0.202761	4.21045	4.57795e-11	2.52611e-09
ORAI2	0.223478	5.48719	4.6763e-11	2.5701e-09
ACTA2	-0.53937	9.36768	4.75873e-11	2.60503e-09
CHRNB2	0.206204	4.1593	4.9091e-11	2.67113e-09
RAB11FIP2	-0.365849	5.2518	4.92262e-11	2.67113e-09
GATAD2A	0.209088	6.02586	4.93757e-11	2.67113e-09
GPSM1	0.259966	5.97542	5.49497e-11	2.96106e-09
ACAT2	-0.368736	6.27486	5.66823e-11	3.04254e-09
PGM5	-0.50412	5.92476	5.79203e-11	3.09053e-09
TCEAL1	-0.380783	7.23367	5.80244e-11	3.09053e-09
WNT7B	0.331061	4.94813	6.20544e-11	3.27899e-09
PRR7	0.357803	5.59017	6.21714e-11	3.27899e-09
MYL9	-0.540065	10.303	6.22759e-11	3.27899e-09
ZIC5	0.310609	4.52598	6.25424e-11	3.2805e-09
VAMP3	-0.268713	7.51277	6.44975e-11	3.37024e-09
SLC5A11	0.168746	3.98339	6.53844e-11	3.39301e-09
MIOS	-0.336743	6.5809	6.55608e-11	3.39301e-09
RHBDF2	0.307757	4.76107	6.56713e-11	3.39301e-09
WIZ	0.208997	6.18354	6.74418e-11	3.47149e-09
KDM6B	0.304903	6.16577	6.94189e-11	3.5538e-09
TXNDC17	-0.39114	6.71357	6.96077e-11	3.5538e-09
RELT	0.285448	4.9699	6.98137e-11	3.5538e-09
NFAM1	0.234476	4.85573	7.0264e-11	3.56357e-09
SELPLG	0.30686	4.90197	7.56799e-11	3.82419e-09
MPZL2	-0.459931	6.3524	7.68713e-11	3.87022e-09
CYTH3	0.249476	5.91637	8.12781e-11	4.07721e-09
RAB27B	-0.392482	6.47165	8.7965e-11	4.39666e-09
APBA1	0.261964	4.82639	8.83507e-11	4.39999e-09
REXO1	0.247013	5.74665	8.96218e-11	4.44724e-09
MCM3	0.225178	6.30863	9.06828e-11	4.4723e-09
FBXO32	-0.334438	6.46086	9.07752e-11	4.4723e-09
CHST8	0.303028	4.692	9.87449e-11	4.84764e-09
SEZ6	0.263299	4.37258	1.00172e-10	4.90027e-09
HRH1	0.255033	4.33229	1.05629e-10	5.14893e-09
SLC18A3	0.26915	3.90313	1.06961e-10	5.19554e-09
VDR	0.259373	4.76383	1.08024e-10	5.22873e-09
DERL3	0.321241	4.75891	1.09403e-10	5.27697e-09
ATP6V1D	-0.305595	6.61989	1.13435e-10	5.45237e-09
OGFR	0.250128	6.39531	1.15957e-10	5.55056e-09
ANO7	-0.627334	7.59328	1.16282e-10	5.55056e-09
ZNF330	-0.393599	5.59105	1.18725e-10	5.6476e-09
SHMT2	0.327855	6.39076	1.20341e-10	5.70483e-09
LPO	0.14798	3.96686	1.2261e-10	5.7925e-09
KLC2	0.305185	6.07407	1.26352e-10	5.94888e-09
ANO5	-0.493964	4.20855	1.33606e-10	6.26905e-09
CFL2	-0.409365	6.70941	1.36604e-10	6.38797e-09
B2M	-0.409056	10.1446	1.39121e-10	6.48368e-09
PAK1IP1	-0.4979	6.81234	1.41119e-10	6.55466e-09
CHRNB4	0.210869	5.4142	1.44052e-10	6.66277e-09
SLC26A1	0.269249	4.76718	1.44412e-10	6.66277e-09
TPD52L2	0.201796	7.86795	1.46028e-10	6.71486e-09
ZNF71	0.185696	5.074	1.53622e-10	7.04059e-09
TTYH2	0.212451	4.13263	1.60649e-10	7.33826e-09
CTSO	-0.507237	6.49258	1.62535e-10	7.3999e-09
GMEB2	0.227542	5.8158	1.63758e-10	7.43104e-09
MCFD2	-0.275672	6.64252	1.68507e-10	7.60977e-09
UFC1	-0.267647	8.00156	1.688e-10	7.60977e-09
FOXP3	0.281676	5.1863	1.70563e-10	7.66422e-09
GPR156	0.162956	3.90571	1.73325e-10	7.76304e-09
EHHADH	-0.485245	5.3591	1.75086e-10	7.81357e-09
ACAA1	-0.249407	7.19213	1.75586e-10	7.81357e-09
YIPF1	-0.30419	7.77708	1.77744e-10	7.88418e-09
CHRNA2	-0.630169	7.02648	1.79138e-10	7.92052e-09
FRMPD1	0.185784	4.21778	1.79767e-10	7.92294e-09
XYLT1	0.261094	4.49325	1.83487e-10	8.06114e-09
RCN1	-0.337399	7.6896	1.87373e-10	8.20574e-09
SUCLA2	-0.364841	6.53697	1.90898e-10	8.33367e-09
HTR3B	0.176088	4.19996	1.957e-10	8.51637e-09
SLC25A20	-0.437922	5.07361	2.05086e-10	8.87214e-09
STK10	0.241791	5.24992	2.05162e-10	8.87214e-09
STAMBP	-0.233288	6.14027	2.13924e-10	9.22213e-09
MED11	-0.294418	6.50066	2.23476e-10	9.60388e-09
NKX2-1	0.315822	4.59009	2.27867e-10	9.74795e-09
PGR	-0.378803	4.00476	2.28241e-10	9.74795e-09
SPC24	0.281311	4.81114	2.30172e-10	9.80008e-09
P2RY8	0.25403	4.82854	2.36084e-10	1.00209e-08
KIF18B	0.2405	3.84761	2.5386e-10	1.07423e-08
HOXB9	0.289689	4.22421	2.59198e-10	1.09347e-08
NKX6-1	0.325906	4.64656	2.70551e-10	1.13788e-08
ANGPT1	-0.370878	4.4314	2.73959e-10	1.14871e-08
POLE	0.202072	5.34053	2.77319e-10	1.15928e-08
NACC1	0.204632	6.49971	2.81437e-10	1.17294e-08
METRNL	0.294689	5.59148	2.90565e-10	1.20733e-08
IGSF3	0.217203	5.14646	3.03986e-10	1.2593e-08
RFPL2	-0.627556	4.25384	3.06475e-10	1.26582e-08
STRN4	0.21854	6.71371	3.15754e-10	1.30025e-08
WIPI1	-0.381499	5.99366	3.17957e-10	1.30542e-08
EYA1	-0.496788	5.34199	3.19035e-10	1.30596e-08
PLEKHN1	0.326778	6.15033	3.34332e-10	1.36453e-08
CD7	0.386713	5.39586	3.40388e-10	1.38515e-08
GPM6B	-0.363514	4.99188	3.42127e-10	1.38813e-08
SCRG1	-0.408752	4.37033	3.4714e-10	1.40335e-08
RAB34	-0.358139	6.51381	3.47913e-10	1.40335e-08
GRM5	0.127657	3.70533	3.50252e-10	1.40867e-08
MIF4GD	0.276349	6.18024	3.60767e-10	1.44674e-08
TLX1	0.181462	4.98027	3.62054e-10	1.44769e-08
ARMCX1	-0.474058	6.01697	3.75742e-10	1.49448e-08
MAP3K10	0.279411	5.79876	3.75921e-10	1.49448e-08
POLQ	0.231644	3.11557	3.93818e-10	1.56113e-08
NPHS1	0.184247	4.01511	4.01074e-10	1.58533e-08
HIC2	0.215512	5.55813	4.08876e-10	1.61156e-08
STK11	0.204189	6.45157	4.11456e-10	1.61711e-08
PITPNM1	0.263639	5.91524	4.14321e-10	1.6204e-08
BET1	-0.415205	5.62017	4.14644e-10	1.6204e-08
FERMT2	-0.512811	7.08503	4.22107e-10	1.64046e-08
LMBRD1	-0.394185	6.47774	4.22155e-10	1.64046e-08
AXIN1	0.221604	5.62726	4.28929e-10	1.66187e-08
TSPAN17	0.202208	5.91651	4.30074e-10	1.66187e-08
A1CF	0.194201	2.89754	4.33759e-10	1.67143e-08
NDUFS4	-0.373003	5.82926	4.60264e-10	1.76862e-08
GRIN3A	0.556928	4.39955	4.67769e-10	1.79246e-08
FGF13	-0.285522	5.67717	4.71782e-10	1.80283e-08
MT1F	-0.652918	8.67939	4.79124e-10	1.82583e-08
TMBIM1	-0.419499	7.85798	4.91225e-10	1.86679e-08
TCEAL4	-0.286387	7.35608	4.95055e-10	1.87618e-08
IGDCC3	0.155845	4.13874	5.06763e-10	1.91529e-08
DPP9	0.219922	6.16436	5.11269e-10	1.92704e-08
WDR62	0.250222	4.51925	5.15026e-10	1.93591e-08
TNFSF10	-0.433471	7.62436	5.29102e-10	1.98341e-08
CAV1	-0.38356	6.27304	5.3212e-10	1.98932e-08
GGN	0.251788	4.63548	5.47045e-10	2.03623e-08
PCCA	-0.262161	6.23543	5.4762e-10	2.03623e-08
CLSPN	0.18831	3.45603	5.53402e-10	2.0522e-08
PLXNA3	0.266612	6.21885	5.58063e-10	2.06394e-08
NFIA	-0.255619	6.78931	5.63047e-10	2.0768e-08
BDH2	-0.459693	5.48529	5.70134e-10	2.09733e-08
TRAF4	0.245646	6.05341	5.91624e-10	2.1706e-08
TMEM145	0.273352	4.79537	5.96863e-10	2.18187e-08
DNAJC19	-0.466938	6.14733	5.9786e-10	2.18187e-08
TSNARE1	0.229119	5.43157	6.25431e-10	2.27647e-08
SLC1A1	-0.413596	5.04805	6.3867e-10	2.31854e-08
POU4F3	0.184758	3.6777	6.43081e-10	2.32843e-08
ATF6	-0.212151	6.2063	6.56996e-10	2.37258e-08
EFNA2	0.266455	4.68969	6.75818e-10	2.43418e-08
ARFGAP1	0.244599	6.0466	7.01805e-10	2.5212e-08
GSG1	0.227355	4.33313	7.18449e-10	2.57429e-08
STYK1	-0.335422	4.98031	7.22191e-10	2.58099e-08
VAMP8	-0.349316	7.38444	7.37655e-10	2.62945e-08
SRGAP3	0.226882	5.25555	7.41151e-10	2.63012e-08
DERL2	-0.36164	6.5517	7.41657e-10	2.63012e-08
PLA2G12A	-0.243301	6.83979	7.52914e-10	2.66319e-08
CDKN2D	0.249034	5.39814	7.96773e-10	2.81112e-08
CHRNA6	0.186669	3.4387	8.04974e-10	2.83281e-08
TMEM87B	-0.338483	6.55491	8.24279e-10	2.89337e-08
MPDZ	-0.344025	6.31568	8.3018e-10	2.90668e-08
KIF19	0.18654	4.24604	8.35196e-10	2.91684e-08
ANTXR2	-0.436398	7.42945	8.39638e-10	2.92495e-08
TRAF3IP2	-0.313939	6.05687	8.54983e-10	2.9709e-08
ICOSLG	0.25351	5.20685	8.71265e-10	3.01988e-08
SIGLEC7	0.229241	4.43376	8.80778e-10	3.04519e-08
PTPN23	0.248078	6.94754	8.94448e-10	3.08473e-08
UCHL5	-0.313427	5.02305	9.08401e-10	3.12503e-08
TXNDC2	0.15665	3.58255	9.18478e-10	3.15184e-08
PCDH12	0.244844	5.62328	9.26002e-10	3.16846e-08
TCEAL2	-0.505206	6.22955	9.27913e-10	3.16846e-08
LIFR	-0.392906	6.57107	9.38805e-10	3.19773e-08
FAM166A	0.592738	5.46534	9.43473e-10	3.20572e-08
SLC6A2	0.165092	3.72663	9.55548e-10	3.23877e-08
ZBP1	0.276182	4.58737	9.60676e-10	3.24817e-08
ACTG2	-0.634072	9.14247	9.94084e-10	3.35291e-08
CELSR3	0.387248	4.39812	1.00169e-09	3.37033e-08
ZNF169	0.202476	4.24338	1.0076e-09	3.38197e-08
MAT2B	-0.3349	5.98421	1.01886e-09	3.41143e-08
PQLC3	-0.305649	6.21601	1.03244e-09	3.44854e-08
OTUD7A	0.191193	4.10017	1.04229e-09	3.47305e-08
XYLB	0.233885	4.62546	1.05327e-09	3.50116e-08
NKAIN3	0.178565	3.27473	1.05944e-09	3.51209e-08
NDUFV3	-0.228845	8.36192	1.06165e-09	3.51209e-08
ZNF655	-0.384749	6.12111	1.09195e-09	3.6037e-08
SRGAP2	0.188899	4.82042	1.09661e-09	3.61043e-08
PDZD4	0.250691	4.81295	1.10508e-09	3.62966e-08
OSBPL9	-0.238762	6.37134	1.12542e-09	3.68768e-08
CHAF1B	0.229966	4.81408	1.14204e-09	3.73328e-08
RAD54L	0.255585	4.12452	1.14762e-09	3.74264e-08
CRIP2	0.428353	7.08761	1.16716e-09	3.79741e-08
MED21	-0.338905	5.34284	1.17365e-09	3.80952e-08
PDIA2	0.305558	4.88269	1.19198e-09	3.85993e-08
BIRC5	0.328517	4.30148	1.19959e-09	3.87549e-08
U2AF2	0.207824	6.74619	1.21219e-09	3.90705e-08
GPT2	-0.325742	6.98745	1.22408e-09	3.93618e-08
LRPAP1	-0.228971	7.71952	1.32008e-09	4.22518e-08
MYH11	-0.653208	9.15899	1.32172e-09	4.22518e-08
TNFRSF13C	0.289724	5.0072	1.32415e-09	4.22518e-08
MGST3	-0.311021	6.06535	1.32621e-09	4.22518e-08
INHA	0.239162	4.50543	1.33898e-09	4.25604e-08
RAB37	0.236319	4.89613	1.35211e-09	4.28789e-08
ZBTB46	0.214485	5.15135	1.40222e-09	4.4366e-08
CCDC137	0.244277	5.90167	1.42548e-09	4.49987e-08
PRND	0.144946	4.95062	1.44798e-09	4.56047e-08
C2orf50	0.167688	5.15565	1.45625e-09	4.57608e-08
TMPRSS4	0.261489	3.56557	1.45968e-09	4.57641e-08
FBXL6	0.284896	5.2957	1.50922e-09	4.72102e-08
FCHO1	0.252162	4.61057	1.51753e-09	4.73626e-08
BCL6B	0.234321	4.40996	1.53747e-09	4.78767e-08
IQGAP1	-0.28977	7.79116	1.54934e-09	4.81377e-08
MUM1L1	-0.482464	4.22716	1.56075e-09	4.83833e-08
SDS	0.340071	4.82555	1.56547e-09	4.84208e-08
PREX1	0.240721	4.79099	1.58307e-09	4.88555e-08
SDC1	0.341292	5.83149	1.58967e-09	4.89497e-08
TPX2	0.368796	4.21583	1.59584e-09	4.90304e-08
NVL	0.288976	5.15886	1.60456e-09	4.91888e-08
WDR5	0.210163	5.63692	1.66937e-09	5.10618e-08
CER1	0.172966	4.01324	1.69294e-09	5.16684e-08
IQGAP3	0.262542	4.15524	1.71492e-09	5.21729e-08
UBASH3B	0.197429	3.87993	1.71704e-09	5.21729e-08
GFOD2	0.237135	5.63011	1.74422e-09	5.28825e-08
TAF6	0.223135	6.02387	1.76186e-09	5.33001e-08
CAST	-0.245297	6.99745	1.77032e-09	5.3439e-08
DNAH3	0.125889	3.49249	1.82168e-09	5.48691e-08
PARK7	-0.214506	7.22079	1.82919e-09	5.49753e-08
CDC37L1	-0.324865	6.26234	1.84186e-09	5.51187e-08
DNAH9	0.157991	4.18243	1.84263e-09	5.51187e-08
CASS4	0.195411	4.26668	1.84595e-09	5.51187e-08
FIGN	-0.270413	4.52962	1.85407e-09	5.52416e-08
PRKAR2A	-0.210213	6.76847	1.86806e-09	5.54359e-08
THY1	0.359421	5.93455	1.86863e-09	5.54359e-08
ELAVL3	0.189849	3.72331	1.88178e-09	5.57063e-08
OMP	0.282304	4.11745	1.97335e-09	5.82921e-08
ARHGAP4	0.254423	5.76725	1.985e-09	5.85108e-08
GABARAPL2	-0.298296	8.67942	1.99682e-09	5.86143e-08
ANO4	-0.351795	4.30491	1.99701e-09	5.86143e-08
EPHA2	0.290474	5.20652	2.01319e-09	5.89638e-08
NAT14	0.275973	5.63754	2.03319e-09	5.94233e-08
SH3BP2	0.19027	6.51972	2.06633e-09	6.02642e-08
CLGN	-0.533751	4.74668	2.07445e-09	6.03736e-08
GSC	0.310555	5.14946	2.08333e-09	6.05044e-08
RAI1	0.206031	5.93548	2.1259e-09	6.1611e-08
ZDHHC2	-0.290313	5.14538	2.13178e-09	6.16517e-08
PDCD1	0.290896	4.89966	2.14731e-09	6.19711e-08
HNF1A	0.29414	4.67018	2.16804e-09	6.24386e-08
MSI1	0.279739	5.965	2.22146e-09	6.38437e-08
ECHDC1	-0.332049	6.02001	2.23578e-09	6.41219e-08
ADAM12	0.157112	3.47544	2.2626e-09	6.47563e-08
GPR4	0.281011	5.26618	2.31462e-09	6.61082e-08
NFATC1	0.22878	5.24596	2.33066e-09	6.64286e-08
CYTH4	0.259193	4.89626	2.34142e-09	6.65977e-08
MLYCD	-0.321865	5.9141	2.42291e-09	6.87738e-08
TM9SF2	-0.320014	7.92771	2.45901e-09	6.9655e-08
TMEM14B	-0.432961	6.5501	2.46805e-09	6.97678e-08
CABLES1	0.222015	4.61617	2.48578e-09	7.01254e-08
PCGF5	-0.259672	6.07068	2.51265e-09	7.07388e-08
MFF	-0.283931	5.953	2.60567e-09	7.32083e-08
SLC5A10	0.348057	4.75615	2.62555e-09	7.36169e-08
KRT75	0.230946	4.68984	2.63817e-09	7.38206e-08
YPEL4	0.20891	4.31589	2.6736e-09	7.46605e-08
NAT8L	0.263884	4.95047	2.70873e-09	7.54887e-08
FLNA	-0.583563	9.02137	2.73764e-09	7.61407e-08
MEIS2	-0.401392	5.98806	2.77066e-09	7.6904e-08
METAP1	-0.330334	7.58493	2.78853e-09	7.72444e-08
MDK	0.367084	6.93743	2.79925e-09	7.73862e-08
XPO6	0.293889	7.236	2.81227e-09	7.75905e-08
HMOX1	0.358828	5.03149	2.83308e-09	7.80086e-08
APLNR	0.293217	4.06106	2.84366e-09	7.81439e-08
GRIN2D	0.224749	4.60799	2.87627e-09	7.88831e-08
FSTL3	0.302404	5.98036	2.88634e-09	7.9002e-08
CHTF18	0.309603	5.28174	2.97185e-09	8.11814e-08
IL33	-0.490841	5.56267	3.01349e-09	8.20864e-08
VASN	0.306289	6.6587	3.01688e-09	8.20864e-08
INSRR	0.198935	5.01164	3.03428e-09	8.23975e-08
SPTB	0.237974	3.80639	3.05224e-09	8.27223e-08
LLGL2	0.221464	6.33331	3.11396e-09	8.40787e-08
DOT1L	0.218418	5.71459	3.11448e-09	8.40787e-08
TRIM5	-0.215669	6.34293	3.13374e-09	8.44334e-08
ZNF366	0.221009	4.83332	3.16009e-09	8.49643e-08
OASL	0.262136	4.07551	3.16576e-09	8.49643e-08
RAB13	-0.262261	8.66392	3.18786e-09	8.53913e-08
SBF1	0.240611	6.06699	3.20548e-09	8.56969e-08
GLIPR2	-0.339795	7.3451	3.22346e-09	8.60108e-08
PRR14	0.22038	6.93854	3.29422e-09	8.77292e-08
E2F3	0.213623	4.87497	3.33504e-09	8.86453e-08
KHDRBS3	0.470275	5.28403	3.36731e-09	8.92064e-08
HS6ST3	0.221129	3.66995	3.36909e-09	8.92064e-08
EIF5B	-0.239148	6.61585	3.40392e-09	8.99561e-08
GRID2	0.203747	4.18396	3.41216e-09	9.00015e-08
SNAPC4	0.242381	6.19763	3.49564e-09	9.20274e-08
EPS15	-0.24401	6.32433	3.50239e-09	9.20294e-08
RUNDC3A	0.199735	4.35365	3.51229e-09	9.21143e-08
CDC42EP3	-0.307922	6.44886	3.52326e-09	9.22264e-08
INSL3	0.23956	4.57661	3.53817e-09	9.24413e-08
MAML2	-0.27376	5.64004	3.55029e-09	9.25827e-08
FOXA2	0.200158	4.22577	3.58311e-09	9.32623e-08
NSMCE4A	-0.233143	6.1458	3.59342e-09	9.33544e-08
ZNF324B	0.192831	5.04114	3.62233e-09	9.38536e-08
ME2	-0.289272	6.32212	3.62624e-09	9.38536e-08
NOL6	0.237026	5.79051	3.66623e-09	9.47108e-08
ACAP3	0.229738	5.382	3.72699e-09	9.57785e-08
CACNA1E	0.106844	3.47932	3.72755e-09	9.57785e-08
MAOB	-0.518817	6.22853	3.72838e-09	9.57785e-08
IGFL1	0.230444	3.61739	3.82726e-09	9.81357e-08
KCNT1	0.155647	4.35466	3.83495e-09	9.81506e-08
SPCS3	-0.302663	7.33651	3.85836e-09	9.85668e-08
CYP2F1	0.222263	4.99034	3.90535e-09	9.95064e-08
ONECUT2	0.344815	3.90241	3.90957e-09	9.95064e-08
DERA	-0.30796	5.10668	3.94312e-09	1.00067e-07
ALX4	0.262052	4.809	3.94608e-09	1.00067e-07
MCM7	0.201761	5.6222	4.01376e-09	1.01596e-07
DNAJB8	0.179923	3.98604	4.04017e-09	1.02077e-07
DHX34	0.197498	5.80182	4.05208e-09	1.02191e-07
CPNE9	0.140977	4.27318	4.10519e-09	1.03341e-07
HBQ1	0.269964	4.75244	4.12864e-09	1.03742e-07
LAMP2	-0.266116	6.89418	4.2473e-09	1.0653e-07
CYP2C19	0.0965388	3.24752	4.26387e-09	1.06751e-07
TMEM63C	0.26413	3.50558	4.33214e-09	1.08264e-07
PAGE4	-0.616075	5.66268	4.34863e-09	1.0848e-07
PROZ	0.203335	4.1784	4.38255e-09	1.09129e-07
DGKZ	0.194422	5.28792	4.40615e-09	1.09519e-07
NEXN	-0.475574	6.41931	4.43269e-09	1.09883e-07
MYLK2	0.232976	4.32995	4.44031e-09	1.09883e-07
TMCC2	0.184449	4.57554	4.44471e-09	1.09883e-07
PGAM5	0.190505	6.65463	4.45273e-09	1.09885e-07
GTSE1	0.244277	4.0033	4.49731e-09	1.10786e-07
MYBL2	0.349243	4.86187	4.57961e-09	1.12613e-07
DMWD	0.252958	6.41663	4.59344e-09	1.12752e-07
CPE	-0.438039	8.1558	4.64051e-09	1.13683e-07
PIGF	-0.383441	6.22191	4.64786e-09	1.13683e-07
LRP8	0.15518	3.92284	4.76666e-09	1.16382e-07
EPHB2	0.221813	4.87995	4.90571e-09	1.19566e-07
TRPV1	0.177852	5.67565	4.93113e-09	1.19973e-07
PGRMC1	-0.387694	7.82031	4.96227e-09	1.20519e-07
TOP1MT	0.226903	5.02238	5.07058e-09	1.22933e-07
LRRC4C	0.162927	3.39567	5.16229e-09	1.24937e-07
MFSD1	-0.374141	6.59798	5.39408e-09	1.30317e-07
PRR11	0.255504	4.17808	5.46859e-09	1.31503e-07
LMNB2	0.225757	5.13446	5.46863e-09	1.31503e-07
KLF13	0.21146	6.40223	5.47174e-09	1.31503e-07
SMAD4	-0.209383	7.1663	5.48293e-09	1.31543e-07
TMEM220	-0.383039	6.79397	5.49942e-09	1.31709e-07
GLP1R	0.196662	4.00592	5.52875e-09	1.32182e-07
BRCA1	0.189459	4.26865	5.54962e-09	1.32451e-07
FBXO33	-0.235027	5.45454	5.5989e-09	1.33032e-07
C3orf14	-0.596336	5.07681	5.61159e-09	1.33032e-07
KCTD5	0.201183	6.14728	5.612e-09	1.33032e-07
GDPD3	0.256801	3.81306	5.6174e-09	1.33032e-07
PDIA3	-0.244906	6.60402	5.62215e-09	1.33032e-07
THOC6	0.264075	6.11669	5.66068e-09	1.33714e-07
ADI1	-0.249986	6.75521	5.72167e-09	1.34825e-07
NR0B1	0.133139	3.86898	5.72727e-09	1.34825e-07
CALD1	-0.3685	7.78932	6.08908e-09	1.43099e-07
TSG101	-0.355264	6.87342	6.15797e-09	1.44471e-07
SEMA6C	0.26112	5.54089	6.35835e-09	1.48919e-07
CCDC28A	-0.364508	6.60237	6.39904e-09	1.49618e-07
CCNE1	0.213448	4.3635	6.43157e-09	1.50124e-07
FHL1	-0.544816	7.45499	6.47147e-09	1.50801e-07
MRPL39	-0.254578	4.69606	6.51022e-09	1.51448e-07
VPS29	-0.325431	7.37821	6.71333e-09	1.5591e-07
SLC14A1	-0.59655	5.57512	6.95691e-09	1.61295e-07
SRP14	-0.275087	7.83017	7.04079e-09	1.62966e-07
CCDC155	0.152304	4.2447	7.14463e-09	1.65092e-07
MMP20	0.108092	3.36156	7.16978e-09	1.65397e-07
GUCY2F	0.129207	3.92509	7.29509e-09	1.68006e-07
FOSL1	0.450131	5.06465	7.36658e-09	1.6937e-07
ZDHHC19	0.170188	4.95964	7.51959e-09	1.726e-07
VSTM2L	0.561076	7.12253	7.61869e-09	1.74584e-07
PALMD	-0.311802	4.90761	7.71485e-09	1.76273e-07
ALOXE3	0.184745	4.33056	7.71791e-09	1.76273e-07
LAMC3	0.323896	5.17347	8.11605e-09	1.85059e-07
PLA2R1	-0.321768	4.82698	8.13964e-09	1.85291e-07
DCD	0.130457	4.09574	8.20103e-09	1.86381e-07
ARHGEF2	0.263895	5.58163	8.33046e-09	1.88832e-07
TCEA2	0.204297	5.33172	8.33625e-09	1.88832e-07
CAMK1D	0.202534	5.10321	8.35027e-09	1.88839e-07
MNX1	0.370955	4.1172	8.37516e-09	1.89092e-07
MC3R	0.162047	3.70911	8.52214e-09	1.92096e-07
FDFT1	-0.264881	6.9828	8.58123e-09	1.93113e-07
OVOL1	0.263856	4.49716	8.63971e-09	1.94112e-07
SBNO2	0.318411	6.55994	8.66803e-09	1.94432e-07
RBBP7	-0.392263	7.31182	8.82887e-09	1.97718e-07
ZNF296	0.276644	5.44591	8.8998e-09	1.98954e-07
SYT5	0.182149	4.7227	8.91289e-09	1.98954e-07
COMMD6	-0.351079	5.85319	9.03105e-09	2.01203e-07
CD276	0.214213	6.53967	9.04282e-09	2.01203e-07
RUNX3	0.301276	5.40409	9.22645e-09	2.04958e-07
TCF21	-0.412625	5.66839	9.27882e-09	2.0579e-07
ELL	0.200076	5.48072	9.33814e-09	2.06773e-07
TMEM98	-0.339437	7.55124	9.51446e-09	2.1001e-07
ABTB1	0.223922	5.66137	9.51479e-09	2.1001e-07
TMEM217	0.271315	3.93789	9.56328e-09	2.10744e-07
PDCD4	-0.294921	7.19952	9.58737e-09	2.10937e-07
PRCC	0.166758	6.35382	9.61674e-09	2.11247e-07
UNC13A	0.171467	4.34174	9.71034e-09	2.12964e-07
AFTPH	-0.235608	6.58198	9.81328e-09	2.1488e-07
PDLIM5	-0.385919	7.73149	9.8444e-09	2.15219e-07
CLIC4	-0.323904	7.03782	9.99705e-09	2.18211e-07
FAM135B	0.197292	3.11329	1.00218e-08	2.18407e-07
ANXA1	-0.444881	6.31266	1.01725e-08	2.21316e-07
MMP15	0.255345	5.52783	1.01874e-08	2.21316e-07
FAM129A	-0.371584	8.1571	1.04006e-08	2.25229e-07
IFNA21	0.163478	3.98455	1.0404e-08	2.25229e-07
LMOD1	-0.447918	6.64206	1.04165e-08	2.25229e-07
WNT9A	0.269867	4.65913	1.04631e-08	2.25785e-07
LLGL1	0.205412	6.02355	1.04773e-08	2.25785e-07
HGS	0.18746	7.43745	1.04914e-08	2.25785e-07
PPCS	-0.319483	7.26238	1.05925e-08	2.27607e-07
CKB	-0.404221	9.021	1.06167e-08	2.27771e-07
LRTM2	0.166809	3.85403	1.08218e-08	2.31812e-07
GDPD5	0.238038	4.97301	1.0883e-08	2.32702e-07
DGKQ	0.23117	5.46215	1.08971e-08	2.32702e-07
MEI1	0.186868	3.85923	1.09681e-08	2.33857e-07
LIPG	0.255146	4.29905	1.10348e-08	2.34786e-07
KRT83	0.177182	4.00991	1.10457e-08	2.34786e-07
CD5	0.275948	4.91954	1.15932e-08	2.46043e-07
FZD3	-0.312532	5.82986	1.1616e-08	2.46148e-07
C22orf24	0.183017	4.13144	1.19353e-08	2.52528e-07
CACNG2	0.16964	3.76898	1.20879e-08	2.54912e-07
C8orf74	0.162546	4.44111	1.20969e-08	2.54912e-07
CHMP5	-0.368309	6.32395	1.21035e-08	2.54912e-07
TMPRSS13	0.243634	4.19746	1.2269e-08	2.57782e-07
PLCB2	0.331359	4.74546	1.22771e-08	2.57782e-07
NNT	-0.221995	5.0079	1.24102e-08	2.60179e-07
KCNG2	0.23503	5.14324	1.25473e-08	2.62656e-07
HECW2	0.176832	3.54552	1.26083e-08	2.63532e-07
FCRL2	0.163592	3.44275	1.26459e-08	2.63919e-07
NEFH	-1.06985	8.00624	1.27119e-08	2.64895e-07
NSUN7	-0.32379	5.17441	1.29645e-08	2.69751e-07
GGT1	-0.532166	7.1914	1.30021e-08	2.70125e-07
CSN3	0.156771	4.20052	1.33551e-08	2.77043e-07
SERPINF1	-0.387013	7.22631	1.34259e-08	2.78093e-07
DIXDC1	-0.424447	6.08551	1.36926e-08	2.83192e-07
PTGDS	-0.616937	8.66744	1.38515e-08	2.86051e-07
MST1R	0.222299	4.96884	1.40822e-08	2.9038e-07
SLC1A7	0.204453	4.36631	1.42686e-08	2.93784e-07
MITF	-0.210175	4.76238	1.42982e-08	2.93955e-07
TPT1	-0.307806	11.3958	1.46372e-08	3.00476e-07
PAK4	0.232189	7.00008	1.472e-08	3.01727e-07
RGL4	0.229596	5.05809	1.49067e-08	3.051e-07
MBNL1	-0.277293	7.00748	1.51317e-08	3.09247e-07
PIM2	0.313099	5.64445	1.54083e-08	3.14435e-07
BNIP3L	-0.261695	6.7536	1.54312e-08	3.14436e-07
NR1I2	0.142865	3.69991	1.55749e-08	3.16347e-07
HDAC5	0.192583	5.97102	1.55933e-08	3.16347e-07
NEBL	-0.259282	5.46631	1.55937e-08	3.16347e-07
RRP12	0.23506	5.76988	1.57033e-08	3.18102e-07
BOC	-0.352592	5.74043	1.58371e-08	3.20341e-07
TRIM22	-0.405955	6.34826	1.61876e-08	3.26952e-07
SSR4	-0.283636	8.16814	1.63191e-08	3.29126e-07
TBX21	0.214933	5.10371	1.67978e-08	3.38285e-07
PLEK2	-0.307499	4.68483	1.68647e-08	3.39138e-07
EPHA4	-0.363033	5.20263	1.73472e-08	3.48332e-07
CBX4	0.269307	6.53768	1.77613e-08	3.5613e-07
SHANK3	0.262396	5.69677	1.78141e-08	3.56671e-07
CDC25C	0.219684	3.57089	1.79284e-08	3.58438e-07
ATP1A2	-0.514831	5.46769	1.80144e-08	3.59636e-07
UHRF1	0.237039	3.55523	1.81523e-08	3.61866e-07
LAX1	0.252433	4.4574	1.85418e-08	3.69098e-07
PHACTR2	-0.231976	5.62949	1.86634e-08	3.70632e-07
RAD9A	0.24148	6.59425	1.86727e-08	3.70632e-07
AURKA	0.26031	4.30157	1.8726e-08	3.71156e-07
GPR132	0.219664	5.34546	1.87669e-08	3.71434e-07
HAL	0.109379	3.52223	1.91119e-08	3.77234e-07
PLN	-0.473244	6.37576	1.91146e-08	3.77234e-07
CRYAA	0.166551	4.83007	1.94238e-08	3.8236e-07
ITGAD	0.167707	4.00609	1.94298e-08	3.8236e-07
SAMD1	0.231397	6.75975	1.95365e-08	3.83515e-07
PIAS4	0.221333	6.20515	1.95441e-08	3.83515e-07
KLHDC7B	0.249555	4.64626	1.95727e-08	3.83531e-07
TOMM40	0.219591	6.4182	1.97461e-08	3.8638e-07
C21orf58	0.205873	4.61802	1.99702e-08	3.9021e-07
ADAMTSL2	0.280448	5.02399	2.0171e-08	3.93576e-07
FHAD1	0.149713	4.12484	2.03157e-08	3.95841e-07
OS9	-0.236108	7.40913	2.0411e-08	3.97137e-07
AKAP1	-0.223189	6.60438	2.08416e-08	4.04944e-07
ZNF467	0.360855	5.87669	2.12111e-08	4.11544e-07
ZC3H3	0.207097	5.94685	2.13297e-08	4.13262e-07
HTR3A	0.134752	3.63356	2.16896e-08	4.19646e-07
LINGO3	0.226974	4.33905	2.21864e-08	4.28658e-07
ADCY9	0.209529	5.16545	2.22608e-08	4.29493e-07
EIF3M	-0.304977	6.39887	2.26359e-08	4.36121e-07
C6orf223	0.132106	3.7863	2.32725e-08	4.4776e-07
IRF4	0.272539	4.39342	2.33242e-08	4.4813e-07
DOK3	0.246549	5.15212	2.3466e-08	4.50227e-07
CDC42BPG	0.237269	5.39335	2.37915e-08	4.55839e-07
GPC2	0.226626	4.92328	2.40411e-08	4.59982e-07
STRC	0.178585	4.3294	2.42841e-08	4.63464e-07
RBMS3	-0.287446	5.04016	2.42903e-08	4.63464e-07
GJC3	-0.388353	5.0251	2.43999e-08	4.64912e-07
ERGIC2	-0.322229	6.63045	2.44651e-08	4.65345e-07
RIC3	-0.283036	4.54883	2.44901e-08	4.65345e-07
FAM153A	-0.260019	4.37828	2.45905e-08	4.66611e-07
TMEM106B	-0.334016	6.27341	2.469e-08	4.6735e-07
SLC35B3	-0.260513	5.51068	2.46972e-08	4.6735e-07
IL18BP	0.357777	5.98871	2.48406e-08	4.69419e-07
DMRTC2	0.165214	3.99323	2.50772e-08	4.72926e-07
FOXE3	0.173658	4.89537	2.50947e-08	4.72926e-07
C10orf62	0.137881	4.18295	2.51392e-08	4.73117e-07
DBN1	0.247529	6.57809	2.51952e-08	4.73526e-07
ADAMTS18	0.134697	3.73031	2.63644e-08	4.94563e-07
LRRN2	0.231787	4.26454	2.63862e-08	4.94563e-07
SYN1	0.193028	5.16328	2.64422e-08	4.9494e-07
DHH	0.201567	4.13355	2.68205e-08	5.0134e-07
PPAN	0.254294	5.84783	2.704e-08	5.04759e-07
TMC6	0.24335	6.08231	2.71545e-08	5.06211e-07
FGF18	0.228447	4.46571	2.73037e-08	5.08307e-07
KCNK12	0.244886	5.0225	2.74225e-08	5.0983e-07
ARID3A	0.243386	5.34024	2.77429e-08	5.15091e-07
NOTCH1	0.254509	5.8096	2.78038e-08	5.15529e-07
NANOS3	0.250963	4.93908	2.82167e-08	5.22483e-07
SNAI1	0.265447	4.31938	2.83079e-08	5.23469e-07
SERINC3	-0.247924	7.45333	2.83757e-08	5.24019e-07
CDCA5	0.306306	4.20868	2.85223e-08	5.25329e-07
HNF4A	0.122676	3.99317	2.85228e-08	5.25329e-07
LILRB5	0.195201	4.79035	2.85882e-08	5.25361e-07
SEMA7A	0.209166	4.6787	2.86006e-08	5.25361e-07
PAX5	0.175947	3.69035	2.87539e-08	5.27473e-07
IFNA13	0.143102	4.03744	2.88916e-08	5.29296e-07
PLAUR	0.299544	5.20003	2.91465e-08	5.33257e-07
TREML2	0.19539	4.06398	2.92595e-08	5.34616e-07
HSF1	0.194162	5.87559	2.95047e-08	5.37514e-07
DYRK1B	0.244942	6.04718	2.95182e-08	5.37514e-07
FBXL3	-0.305363	6.69155	2.9535e-08	5.37514e-07
DLGAP3	0.146507	4.73414	2.96487e-08	5.38872e-07
TMEM179	0.163818	4.62649	2.99077e-08	5.42865e-07
GPR45	0.228974	4.0174	3.01028e-08	5.45688e-07
PIK3CD	0.243404	5.45404	3.01563e-08	5.45939e-07
GTF3A	-0.311497	6.89185	3.02271e-08	5.46505e-07
WNT10A	0.236017	5.03729	3.13396e-08	5.65877e-07
SLC39A5	0.187815	4.5511	3.15321e-08	5.68609e-07
IGSF21	0.382896	4.6726	3.1723e-08	5.71303e-07
FIBCD1	0.171218	4.44838	3.18606e-08	5.72356e-07
CCNB1	0.278838	4.69097	3.18644e-08	5.72356e-07
ST7	-0.240885	5.61916	3.19947e-08	5.73949e-07
TLE6	0.186211	4.60286	3.22376e-08	5.77555e-07
WNT1	0.173979	4.58005	3.22828e-08	5.77615e-07
PHF13	0.187105	6.01496	3.23932e-08	5.7884e-07
C2orf16	0.175933	4.066	3.26e-08	5.81782e-07
CARD11	0.252207	5.23258	3.27181e-08	5.83134e-07
FGD3	0.237448	5.21958	3.3233e-08	5.91107e-07
FGFRL1	0.3658	7.02044	3.32511e-08	5.91107e-07
TK1	0.309906	5.14128	3.36537e-08	5.96666e-07
SLC8A1	-0.305312	5.2308	3.36887e-08	5.96666e-07
SLC13A4	0.178475	4.51891	3.36936e-08	5.96666e-07
RIMBP2	0.237457	4.00988	3.38875e-08	5.99331e-07
AATK	0.299884	4.67668	3.45936e-08	6.11036e-07
ZNF707	0.201466	5.13123	3.47049e-08	6.12217e-07
HR	0.23945	5.31288	3.47604e-08	6.12413e-07
C10orf53	0.146482	3.86824	3.51418e-08	6.18343e-07
FLT4	0.176695	4.42378	3.59117e-08	6.31085e-07
TUSC3	-0.307756	6.79681	3.61238e-08	6.34004e-07
AGA	-0.265265	5.66449	3.6375e-08	6.37602e-07
EFNA3	0.27926	5.6009	3.65584e-08	6.40004e-07
DTWD1	-0.30484	4.84971	3.66647e-08	6.41051e-07
CCDC88C	0.197413	5.98443	3.7032e-08	6.4529e-07
CHAT	0.165118	4.10812	3.70366e-08	6.4529e-07
PAGE5	0.116629	3.50054	3.70475e-08	6.4529e-07
TTLL9	0.152523	4.32631	3.72857e-08	6.48621e-07
MEIS1	-0.3564	6.0901	3.75567e-08	6.52512e-07
FAM69B	0.240179	5.39036	3.79181e-08	6.57962e-07
ATP2C1	-0.306433	7.33261	3.79851e-08	6.58297e-07
AGAP2	0.250766	4.65917	3.80375e-08	6.58379e-07
NUDT10	-0.390291	5.56873	3.85601e-08	6.66587e-07
EXOSC2	0.161443	6.03716	3.86253e-08	6.66701e-07
RARA	0.212561	5.51144	3.86633e-08	6.66701e-07
KRTAP11-1	0.168577	3.95756	3.91999e-08	6.7511e-07
TRIB3	0.252405	6.02405	3.95823e-08	6.80846e-07
CACNA1G	0.206743	4.57625	3.98274e-08	6.8409e-07
AGR2	-0.680623	8.14003	3.98701e-08	6.8409e-07
TBXA2R	0.216739	5.7471	4.03266e-08	6.91062e-07
GNLY	0.263218	3.8964	4.04218e-08	6.91835e-07
FUT3	0.218082	4.66904	4.08937e-08	6.99044e-07
GPRASP2	-0.308309	6.52141	4.0999e-08	6.99977e-07
NHLRC3	-0.210795	4.64325	4.11132e-08	7.01059e-07
SCNN1A	-0.451308	6.69811	4.12097e-08	7.01836e-07
GPD1L	-0.298129	7.61901	4.1576e-08	7.07203e-07
QSER1	-0.246618	4.51986	4.17019e-08	7.0847e-07
NPEPL1	0.242187	5.84439	4.20631e-08	7.13728e-07
NPHP4	0.222084	4.86621	4.2345e-08	7.16279e-07
TCL1A	0.27734	4.02075	4.23676e-08	7.16279e-07
WDR90	0.223807	5.64132	4.24487e-08	7.16279e-07
QTRT1	0.263445	6.6134	4.24602e-08	7.16279e-07
MYO5C	-0.294826	6.797	4.24731e-08	7.16279e-07
C11orf1	-0.319092	5.23279	4.28024e-08	7.20952e-07
GLTPD2	0.308905	4.58812	4.30074e-08	7.23521e-07
BCL9L	0.239761	6.72987	4.33913e-08	7.2909e-07
TNFRSF8	0.175069	4.57851	4.44214e-08	7.4549e-07
DYNC2LI1	-0.291375	5.09971	4.46509e-08	7.48432e-07
CALM1	-0.238611	7.95152	4.47448e-08	7.49096e-07
KRT74	0.147249	4.27192	4.49298e-08	7.5128e-07
GABRD	0.226642	4.46373	4.50223e-08	7.51916e-07
HIC1	0.262536	5.95364	4.51966e-08	7.53914e-07
ANPEP	-0.772075	6.80496	4.57913e-08	7.62911e-07
GAST	0.167815	4.46848	4.78561e-08	7.96351e-07
GZMM	0.29569	4.94986	4.85009e-08	8.06108e-07
LYZL1	0.107882	3.44349	4.86072e-08	8.06902e-07
IRX2	0.259576	6.00497	4.87793e-08	8.08787e-07
B3GNTL1	0.213654	5.73682	4.9174e-08	8.14352e-07
BCAS4	0.25232	5.35416	4.93015e-08	8.15485e-07
GATA1	0.172349	4.99211	4.95095e-08	8.17944e-07
TMEM184B	0.185201	6.43732	4.98553e-08	8.22673e-07
FAM19A5	0.300148	4.70785	5.02834e-08	8.28744e-07
SLC29A2	0.23515	6.0704	5.0471e-08	8.30844e-07
TMEM225	0.137785	3.74631	5.12582e-08	8.41952e-07
CENPF	0.304328	3.4802	5.12678e-08	8.41952e-07
NDUFA4	-0.422763	7.91788	5.145e-08	8.43939e-07
HPCA	0.38515	5.26751	5.15491e-08	8.44561e-07
RAX2	0.181304	4.81438	5.1942e-08	8.49989e-07
HEXB	-0.285289	7.24035	5.21715e-08	8.52656e-07
SATB1	-0.319183	6.08294	5.22286e-08	8.52656e-07
MKKS	-0.247518	5.66569	5.24003e-08	8.54447e-07
CHST13	0.210966	4.51895	5.2948e-08	8.62358e-07
ADAMTSL5	0.217328	5.08434	5.36214e-08	8.72297e-07
GABRR2	0.186454	4.53469	5.3705e-08	8.72627e-07
WDR24	0.230444	5.6644	5.44187e-08	8.83183e-07
OR4D1	0.168756	3.95618	5.4829e-08	8.88797e-07
PLEKHH3	0.23939	6.43085	5.50815e-08	8.91841e-07
EFEMP1	-0.389633	6.07709	5.53826e-08	8.95665e-07
RAB36	0.225624	6.12845	5.55396e-08	8.97153e-07
IVL	0.174665	3.8537	5.64851e-08	9.11358e-07
PLAGL1	-0.259482	4.81806	5.72872e-08	9.23221e-07
SCRT1	0.111452	3.49597	5.73936e-08	9.23855e-07
ATAD3A	0.230417	6.16922	5.8962e-08	9.47996e-07
TARS2	0.20915	5.3326	5.93316e-08	9.52829e-07
LHX9	0.133637	3.89381	6.00726e-08	9.63161e-07
SHISA2	0.335803	6.54022	6.01504e-08	9.63161e-07
C4orf3	-0.260672	6.58323	6.01845e-08	9.63161e-07
IGBP1	-0.323296	7.35559	6.03496e-08	9.64029e-07
EDEM3	-0.287405	6.59791	6.04312e-08	9.64029e-07
NHLRC2	-0.257182	6.40969	6.04483e-08	9.64029e-07
PDZD3	0.13594	3.87452	6.08947e-08	9.70026e-07
ACADSB	-0.325507	6.34411	6.16647e-08	9.81159e-07
PHKG1	0.212391	4.29278	6.18619e-08	9.83163e-07
ADORA1	0.190244	4.29119	6.3095e-08	1.00161e-06
GTSF1L	0.16577	4.28981	6.36366e-08	1.00904e-06
DNAH1	0.190855	4.87338	6.37969e-08	1.01042e-06
SYNM	-0.44213	7.32287	6.42787e-08	1.01592e-06
DIRAS1	0.225664	5.30359	6.4291e-08	1.01592e-06
SCUBE1	0.187212	4.54055	6.53924e-08	1.03214e-06
KLK4	-0.435469	9.54983	6.55494e-08	1.03343e-06
KDELR2	-0.281745	8.05824	6.57835e-08	1.03591e-06
EDNRA	-0.350601	6.10938	6.58568e-08	1.03591e-06
UCN3	0.280413	4.64513	6.60228e-08	1.03734e-06
FRY	0.267997	4.85686	6.63055e-08	1.04004e-06
ABCC5	0.236213	5.0822	6.63457e-08	1.04004e-06
GINS4	0.231878	3.88287	6.7244e-08	1.05293e-06
C2orf70	0.210752	4.5096	6.77111e-08	1.05904e-06
WFDC1	-0.487857	7.84661	6.81746e-08	1.06508e-06
LRFN3	0.228866	6.04625	6.92941e-08	1.08135e-06
FABP6	0.184929	4.38228	6.98152e-08	1.08825e-06
ASB6	0.159195	6.65084	7.01859e-08	1.09178e-06
TMEM190	0.276102	4.86363	7.02137e-08	1.09178e-06
DUOXA2	0.264485	4.44446	7.02803e-08	1.09178e-06
ARMCX3	-0.263408	7.24188	7.04127e-08	1.09178e-06
AVP	0.132097	4.56798	7.04376e-08	1.09178e-06
ANO2	0.171186	4.61155	7.11012e-08	1.10083e-06
MSRB3	-0.347561	5.76498	7.13704e-08	1.10376e-06
TGM5	0.165844	3.69625	7.23683e-08	1.11794e-06
C12orf42	0.137468	3.78783	7.26338e-08	1.12079e-06
PGLYRP2	0.16108	4.35313	7.32554e-08	1.12912e-06
C9orf43	0.210305	4.40249	7.37575e-08	1.13554e-06
COL20A1	0.141155	4.16774	7.38368e-08	1.13554e-06
IL1A	0.228567	3.5278	7.42258e-08	1.14025e-06
FBXO10	0.16592	5.78633	7.44167e-08	1.14158e-06
ZNF334	-0.536417	5.69265	7.44775e-08	1.14158e-06
ABI3	0.240658	5.04906	7.45638e-08	1.14163e-06
TNFSF14	0.222095	5.59432	7.47304e-08	1.14291e-06
CUX2	-0.339906	6.30171	7.51203e-08	1.1476e-06
INTS5	0.208836	6.26463	7.5534e-08	1.15265e-06
CD300C	0.23405	4.21074	7.62781e-08	1.16271e-06
CXCR3	0.285576	4.64969	7.64154e-08	1.16352e-06
PATL1	0.180501	6.07491	7.66001e-08	1.16505e-06
ZNF22	-0.331991	6.32715	7.68724e-08	1.1679e-06
MAPKBP1	0.174911	5.08087	7.83261e-08	1.18868e-06
LHB	0.252066	5.242	7.8528e-08	1.19043e-06
OXTR	0.225916	4.37889	7.97177e-08	1.20608e-06
CSF2RA	0.168009	4.45528	7.97348e-08	1.20608e-06
ANAPC13	-0.290769	6.69417	8.08016e-08	1.22087e-06
GRPR	0.411018	4.28893	8.14222e-08	1.2289e-06
MFAP1	-0.290017	5.13081	8.1578e-08	1.22991e-06
CRTC1	0.188434	5.45449	8.34413e-08	1.25663e-06
TSSK1B	0.151374	4.28737	8.37381e-08	1.25972e-06
DRD4	0.27455	4.99338	8.57893e-08	1.28918e-06
USH1G	0.155425	4.73302	8.69764e-08	1.30559e-06
OR2H1	0.140973	3.43671	8.76754e-08	1.31465e-06
HOXB1	0.138054	4.10158	8.88392e-08	1.33066e-06
DNM1L	-0.206615	6.44633	8.91802e-08	1.33306e-06
ARHGAP27	0.228576	5.36487	8.91925e-08	1.33306e-06
MALT1	-0.322836	6.64903	8.96896e-08	1.33904e-06
KIF24	0.150974	3.13486	8.98186e-08	1.33951e-06
MOCS2	-0.283372	5.46635	9.10825e-08	1.35689e-06
ABCA7	0.225302	5.16576	9.16704e-08	1.36418e-06
SMPD3	0.286495	5.25486	9.21285e-08	1.36952e-06
FAM181A	0.149106	4.17061	9.23557e-08	1.37142e-06
CRHR1	0.19191	4.38003	9.30344e-08	1.38001e-06
RAB3A	0.250547	5.71414	9.36342e-08	1.38741e-06
SLC25A34	0.190708	6.01023	9.45675e-08	1.39974e-06
PALM2	0.164687	4.852	9.58174e-08	1.41672e-06
DCXR	-0.337246	9.44588	9.70018e-08	1.42887e-06
PELO	-0.30871	6.09898	9.70055e-08	1.42887e-06
PHRF1	0.204149	5.87285	9.70179e-08	1.42887e-06
HIBCH	-0.304432	5.70788	9.70534e-08	1.42887e-06
ALDOB	0.119729	3.31826	1.00883e-07	1.48224e-06
NCLN	0.199784	6.89348	1.00893e-07	1.48224e-06
SLC18A1	0.206948	3.16021	1.02921e-07	1.51042e-06
KLHL17	0.227777	5.49854	1.03395e-07	1.51577e-06
G3BP2	-0.256606	7.36773	1.0401e-07	1.52316e-06
NFIB	-0.278974	7.28845	1.04293e-07	1.52569e-06
ALOX15B	-0.726478	6.56814	1.04508e-07	1.52688e-06
EVX1	0.253427	4.82893	1.04596e-07	1.52688e-06
PPP1R13B	-0.288956	7.18125	1.04879e-07	1.5284e-06
TNR	0.10689	3.81968	1.04922e-07	1.5284e-06
HMGA1	0.222696	6.1562	1.06214e-07	1.5456e-06
KCNJ4	0.157259	4.63751	1.07635e-07	1.56463e-06
USF2	0.187776	7.08026	1.08513e-07	1.57573e-06
PDHB	-0.241309	7.61632	1.10393e-07	1.60134e-06
IL2RA	0.192516	4.542	1.10981e-07	1.60817e-06
ABCC10	0.196676	5.27485	1.1148e-07	1.61371e-06
DDC	0.4831	4.14738	1.11755e-07	1.61599e-06
PPFIA2	0.486078	4.29817	1.12355e-07	1.62137e-06
FAM43B	0.218378	4.62155	1.1239e-07	1.62137e-06
ALG5	-0.251765	5.73231	1.12479e-07	1.62137e-06
EFNB3	0.233594	4.24932	1.12989e-07	1.62688e-06
SH3BP4	-0.307179	7.48553	1.13097e-07	1.62688e-06
NUDT15	-0.341151	6.12199	1.14205e-07	1.64109e-06
KCNK9	0.140178	4.00147	1.15478e-07	1.65766e-06
CREG1	-0.325939	7.30329	1.16108e-07	1.66498e-06
ZNF385A	0.297299	6.82724	1.16668e-07	1.67128e-06
KIF6	0.115776	3.74068	1.17953e-07	1.68792e-06
MYO19	0.18033	5.40098	1.20171e-07	1.71625e-06
HOXC11	0.227088	3.18982	1.20199e-07	1.71625e-06
C22orf34	0.181586	4.28359	1.20305e-07	1.71625e-06
STAB1	0.245082	5.75179	1.21029e-07	1.72478e-06
SIRPD	0.145535	3.62336	1.22531e-07	1.7444e-06
AP3M1	-0.241397	7.15203	1.2291e-07	1.74798e-06
ATP4A	0.112529	3.70909	1.23108e-07	1.749e-06
FFAR1	0.185504	4.57523	1.23281e-07	1.74965e-06
PANX2	0.254419	5.6867	1.24354e-07	1.76307e-06
FERMT3	0.256795	5.84626	1.25486e-07	1.77729e-06
VPS39	-0.170542	7.09457	1.2597e-07	1.782e-06
AOC3	-0.357574	6.35268	1.26077e-07	1.782e-06
FRMD6	-0.279469	4.87733	1.27229e-07	1.79644e-06
LOXHD1	0.099985	3.39859	1.31479e-07	1.85455e-06
GRIN1	0.281496	5.28659	1.31917e-07	1.85883e-06
PLXND1	0.223595	5.12776	1.32718e-07	1.86821e-06
TRABD	0.192396	7.27797	1.33358e-07	1.8753e-06
SSTR3	0.144922	4.77407	1.33683e-07	1.87797e-06
BCL7A	0.228812	5.3024	1.33878e-07	1.87878e-06
TXNL1	-0.30147	5.95586	1.34936e-07	1.89172e-06
MYCN	0.127915	3.89007	1.35885e-07	1.90308e-06
SLC6A17	0.183792	4.28042	1.36464e-07	1.90925e-06
TMEM74	0.147722	4.02602	1.36604e-07	1.90927e-06
ADAM15	0.226054	6.20658	1.37296e-07	1.917e-06
PRKACG	0.168942	4.14694	1.37583e-07	1.91907e-06
TSPAN16	0.167708	3.76644	1.37741e-07	1.91933e-06
KIF4A	0.273334	3.51537	1.38617e-07	1.92959e-06
NPC1L1	0.131757	3.99491	1.38936e-07	1.93208e-06
FBRS	0.175136	6.56721	1.39872e-07	1.94314e-06
CD300LB	0.205235	4.08221	1.40828e-07	1.95436e-06
RBM10	0.169434	6.37478	1.40964e-07	1.95436e-06
PYROXD1	-0.282845	5.01483	1.41259e-07	1.95649e-06
CNOT3	0.181528	6.57842	1.41781e-07	1.96176e-06
KRT15	-0.790988	7.25682	1.42423e-07	1.96685e-06
SPACA3	0.123554	3.8228	1.42434e-07	1.96685e-06
KIR3DX1	0.126684	3.93203	1.43117e-07	1.97294e-06
IFNA1	0.122536	3.56178	1.4328e-07	1.97294e-06
OPCML	0.113515	3.43406	1.43367e-07	1.97294e-06
UBE4A	-0.271549	6.66938	1.43448e-07	1.97294e-06
CD79A	0.460421	5.03203	1.4385e-07	1.9765e-06
PPM1F	0.188759	5.81653	1.44275e-07	1.98037e-06
PARVB	0.200526	5.22328	1.44542e-07	1.98206e-06
BRSK2	0.316043	4.93379	1.45163e-07	1.9886e-06
MAPK10	-0.297379	5.52945	1.46608e-07	2.00641e-06
PLCB3	0.196444	6.24957	1.46767e-07	2.0066e-06
TLL2	0.165172	4.0206	1.4735e-07	2.01257e-06
ALG8	-0.382432	6.39767	1.48689e-07	2.02884e-06
TBX1	0.350899	5.53014	1.49551e-07	2.03859e-06
ANLN	0.350464	4.01618	1.51667e-07	2.0654e-06
ZNF367	0.301323	4.34982	1.53625e-07	2.08875e-06
FAM110A	0.266461	6.91941	1.53684e-07	2.08875e-06
FOXE1	0.18031	4.1015	1.56447e-07	2.1242e-06
CCNF	0.195197	5.22313	1.56928e-07	2.12864e-06
BRD4	0.18064	6.18343	1.58129e-07	2.14282e-06
SAMD11	0.249094	5.81197	1.59264e-07	2.15608e-06
HSDL1	-0.193284	5.98239	1.59868e-07	2.16213e-06
TCEAL7	-0.46543	4.87092	1.6058e-07	2.16964e-06
RRP9	0.205671	5.58249	1.60893e-07	2.17174e-06
DOK2	0.265783	5.33121	1.62502e-07	2.1905e-06
PAX2	0.20315	4.29232	1.626e-07	2.1905e-06
LAPTM4A	-0.312895	8.27372	1.65584e-07	2.22852e-06
CASKIN1	0.273523	5.60517	1.66744e-07	2.24195e-06
TMEM86B	0.254607	4.92155	1.68021e-07	2.25691e-06
MAP1LC3B	-0.251843	6.22512	1.6997e-07	2.28088e-06
CAV2	-0.268803	5.84064	1.7025e-07	2.28241e-06
GPR12	0.211882	4.2293	1.71299e-07	2.29424e-06
DLD	-0.243421	5.98779	1.75174e-07	2.34134e-06
PLCH1	0.184839	3.56984	1.75308e-07	2.34134e-06
RABEP1	-0.2642	7.13327	1.75325e-07	2.34134e-06
SLC38A7	0.209787	5.66264	1.75771e-07	2.34502e-06
KCNK5	0.228961	4.66106	1.77266e-07	2.36268e-06
PON2	-0.263765	6.10156	1.80386e-07	2.40053e-06
HTR4	0.142027	3.95062	1.80453e-07	2.40053e-06
CARM1	0.201377	6.55174	1.81125e-07	2.40522e-06
C12orf4	-0.292199	5.77941	1.81154e-07	2.40522e-06
GPIHBP1	0.216572	4.90679	1.82567e-07	2.42165e-06
MAX	-0.149058	6.62688	1.8378e-07	2.43539e-06
SHANK1	0.165457	4.02381	1.85739e-07	2.45884e-06
PIAS1	-0.238644	6.78025	1.85906e-07	2.45884e-06
TSC22D3	-0.281559	7.24526	1.86528e-07	2.46471e-06
IDI1	-0.446287	5.37453	1.89888e-07	2.5067e-06
ALAS2	0.136408	3.90967	1.90388e-07	2.5109e-06
ITPR2	-0.33238	5.74848	1.92643e-07	2.53821e-06
C1QTNF2	0.213238	4.78581	1.97328e-07	2.59746e-06
ISL1	-0.401455	5.87353	1.99055e-07	2.6177e-06
TGFB2	-0.358504	6.01925	1.99321e-07	2.6187e-06
SLC16A3	0.347697	5.78609	2.01739e-07	2.64795e-06
SVOP	0.147552	5.03288	2.04268e-07	2.6786e-06
SNAI2	-0.346778	5.59747	2.05875e-07	2.69711e-06
C4orf48	0.41183	5.85205	2.06169e-07	2.69724e-06
E2F2	0.193876	4.68983	2.06277e-07	2.69724e-06
HSPB8	-0.399883	6.24982	2.07063e-07	2.70496e-06
EIF3B	0.164885	6.93467	2.07415e-07	2.70699e-06
RNFT2	0.214457	4.06194	2.07648e-07	2.70747e-06
SULT1A1	0.220886	5.77386	2.09671e-07	2.73126e-06
TEX13B	0.14796	4.27377	2.10562e-07	2.74028e-06
FGD1	0.220911	5.32957	2.15717e-07	2.80473e-06
FBXO8	-0.235178	5.7855	2.17136e-07	2.82051e-06
KCNJ2	0.272281	4.60723	2.19139e-07	2.84385e-06
WDR38	0.211624	4.58103	2.2055e-07	2.85948e-06
SMAP1	-0.227814	5.55713	2.22346e-07	2.88005e-06
NLRP4	0.101949	3.36606	2.22654e-07	2.88134e-06
PEX7	-0.310273	5.52721	2.23314e-07	2.88718e-06
KCNK13	0.18687	4.12699	2.25653e-07	2.91469e-06
GRB7	0.252888	5.76011	2.29276e-07	2.95871e-06
TAOK3	-0.283392	6.35369	2.29821e-07	2.96298e-06
TBC1D29	0.151757	4.27995	2.30802e-07	2.97285e-06
HRASLS2	0.215922	3.89584	2.31752e-07	2.97994e-06
SLC32A1	0.123726	3.64606	2.31785e-07	2.97994e-06
JAK3	0.223923	5.41049	2.33465e-07	2.99699e-06
TAF4	0.181209	5.95589	2.33546e-07	2.99699e-06
KIFC1	0.286524	4.9328	2.34809e-07	3.00831e-06
ACSS3	-0.286697	4.16937	2.34864e-07	3.00831e-06
LY9	0.225773	4.49833	2.36651e-07	3.02839e-06
KRT82	0.0925626	3.49599	2.38687e-07	3.05162e-06
NT5E	-0.25494	4.17327	2.39124e-07	3.05436e-06
FOXK1	0.149503	6.69763	2.39601e-07	3.05762e-06
OTOP2	0.132059	4.19499	2.40305e-07	3.06377e-06
HSBP1	-0.273878	7.62	2.42064e-07	3.08335e-06
TBC1D8B	-0.269731	4.62668	2.42328e-07	3.08387e-06
NDUFA6	-0.229674	7.16322	2.4379e-07	3.09962e-06
DNAI2	0.136339	3.84432	2.44054e-07	3.10012e-06
FADS2	-0.447968	6.36467	2.45387e-07	3.11418e-06
ACOX3	-0.229052	6.33218	2.46708e-07	3.12807e-06
DSCAML1	0.13516	4.04026	2.47238e-07	3.13163e-06
KIAA0895L	0.209349	5.46157	2.47443e-07	3.13163e-06
ARHGAP12	-0.26509	6.19636	2.47782e-07	3.13305e-06
PDIA6	-0.274448	8.08973	2.48147e-07	3.13479e-06
SLC25A39	0.231178	8.27387	2.48596e-07	3.13759e-06
MLXIPL	0.202223	5.33537	2.5258e-07	3.18495e-06
AMDHD2	0.219881	6.16896	2.53334e-07	3.18898e-06
POFUT1	0.144969	6.14761	2.53442e-07	3.18898e-06
MLLT3	-0.232724	4.78127	2.53593e-07	3.18898e-06
LACRT	0.0952364	4.34698	2.53829e-07	3.18905e-06
TMEM125	-0.32428	7.13533	2.54977e-07	3.20056e-06
SOBP	0.188635	5.09853	2.55322e-07	3.20197e-06
ALG14	-0.295047	5.49151	2.55799e-07	3.20504e-06
RPH3A	0.136445	4.47721	2.56516e-07	3.21111e-06
KLHL2	-0.246085	4.32136	2.57237e-07	3.21721e-06
PKN3	0.186572	4.88006	2.58266e-07	3.22716e-06
MORF4L1	-0.27074	7.88073	2.587e-07	3.22965e-06
PRDM8	-0.427105	6.45806	2.59932e-07	3.2421e-06
TSPAN6	-0.348567	7.99729	2.60974e-07	3.25216e-06
CABLES2	0.174161	5.43925	2.63863e-07	3.28519e-06
WDR66	0.195215	3.97424	2.6605e-07	3.30943e-06
CSF2	0.147536	3.94965	2.66417e-07	3.31101e-06
IGSF9B	0.196615	4.29795	2.6697e-07	3.3149e-06
C6orf118	0.164872	3.84866	2.67308e-07	3.31611e-06
EPHA5	-0.356102	4.03227	2.68702e-07	3.33041e-06
FCAR	0.192988	5.00972	2.73656e-07	3.38876e-06
TRIM14	0.175956	5.97248	2.75108e-07	3.40369e-06
ADCK5	0.220997	5.73932	2.76555e-07	3.41746e-06
MEX3B	0.228239	4.54655	2.76717e-07	3.41746e-06
FBXL5	-0.245399	6.81388	2.78209e-07	3.43282e-06
TOP2A	0.37131	3.97313	2.78696e-07	3.43312e-06
SSX1	0.18025	4.05918	2.78731e-07	3.43312e-06
IFI30	0.34525	5.98237	2.79255e-07	3.43651e-06
KCNA7	0.183153	4.32005	2.82011e-07	3.46733e-06
SEC63	-0.216608	6.59301	2.84364e-07	3.49315e-06
ACOX1	-0.171926	6.80008	2.85752e-07	3.50707e-06
ZBTB20	-0.364868	6.20636	2.8633e-07	3.51104e-06
DLL3	0.210158	4.12558	2.88171e-07	3.53048e-06
GHRH	0.132596	4.22238	2.90267e-07	3.553e-06
UPP1	0.237966	4.87517	2.93628e-07	3.59095e-06
ATP2B2	0.117615	3.94211	2.97051e-07	3.6296e-06
C9orf72	-0.297967	5.13061	2.99903e-07	3.66121e-06
FGF7	-0.362391	4.28191	3.01105e-07	3.67263e-06
KCNK16	0.138934	4.23591	3.01489e-07	3.67407e-06
PPM1A	-0.189046	6.1858	3.02566e-07	3.68394e-06
CORO7	0.218107	5.67834	3.03305e-07	3.6885e-06
LYZL6	0.151676	3.51532	3.03712e-07	3.6885e-06
TCOF1	0.161673	5.45725	3.03743e-07	3.6885e-06
OPRL1	0.180673	4.5015	3.04656e-07	3.69634e-06
JPH3	0.159324	4.04505	3.05984e-07	3.70918e-06
ECHS1	-0.264349	8.15426	3.0829e-07	3.73386e-06
KIRREL2	0.124679	3.82323	3.08724e-07	3.73583e-06
SERINC1	-0.244626	7.9043	3.10162e-07	3.74995e-06
ATE1	-0.213205	5.44663	3.11729e-07	3.76559e-06
TNS1	-0.382695	6.9173	3.12322e-07	3.76927e-06
ANAPC4	-0.269802	5.55411	3.12801e-07	3.76927e-06
PSMA2	-0.402114	5.52754	3.12853e-07	3.76927e-06
ITM2B	-0.278587	8.29351	3.14913e-07	3.79078e-06
DPY30	-0.309461	6.1544	3.26811e-07	3.93056e-06
C20orf141	0.140443	3.81607	3.29684e-07	3.96166e-06
AKAP8L	0.180881	6.37556	3.30741e-07	3.96933e-06
ZNF114	0.137827	3.62307	3.30897e-07	3.96933e-06
OTOA	0.150086	3.90439	3.44222e-07	4.12557e-06
MARK4	0.14917	5.33708	3.45374e-07	4.1358e-06
IL1RAPL1	0.296275	3.92609	3.46147e-07	4.14146e-06
SORBS1	-0.40414	6.50446	3.4793e-07	4.15721e-06
SLC13A5	0.141402	4.17704	3.48066e-07	4.15721e-06
BUB1B	0.239602	4.15934	3.49597e-07	4.17188e-06
CCDC33	0.130378	4.30524	3.50819e-07	4.18284e-06
CGNL1	-0.357268	7.66747	3.5135e-07	4.18555e-06
VCL	-0.317948	8.56643	3.53686e-07	4.20975e-06
CRYZ	-0.30291	5.50988	3.56705e-07	4.24203e-06
CEP72	0.195097	5.01809	3.57291e-07	4.24533e-06
P2RY6	0.211765	4.72857	3.58111e-07	4.25141e-06
DDAH1	-0.245586	6.76803	3.62518e-07	4.30003e-06
PPIB	-0.245841	8.68185	3.64466e-07	4.31942e-06
PRKCG	0.138068	4.18243	3.66329e-07	4.33777e-06
MKLN1	-0.218399	7.06255	3.6671e-07	4.33856e-06
NMU	0.164575	3.22519	3.67947e-07	4.34757e-06
MTUS1	-0.235059	5.98577	3.68377e-07	4.34757e-06
FABP3	-0.286883	5.54768	3.68417e-07	4.34757e-06
NAAA	-0.228598	6.90823	3.70136e-07	4.36362e-06
FAM174B	-0.30195	7.78757	3.70409e-07	4.36362e-06
PARVA	-0.19837	6.65767	3.70923e-07	4.36594e-06
CSPG5	0.220503	4.67649	3.74651e-07	4.40606e-06
BARX1	0.225102	4.09348	3.78653e-07	4.44934e-06
ZDHHC18	0.160323	5.87499	3.79761e-07	4.45806e-06
CLEC2L	0.13097	4.67782	3.80042e-07	4.45806e-06
GPR3	0.237964	5.04647	3.82263e-07	4.4803e-06
FOXD4	0.181723	4.28874	3.84763e-07	4.50578e-06
WDR41	-0.202175	5.16014	3.91836e-07	4.58131e-06
PSMC5	-0.162357	9.36635	3.91877e-07	4.58131e-06
PNPLA6	0.205162	6.93539	3.97332e-07	4.64114e-06
GRIK5	0.207614	5.1279	4.04442e-07	4.7202e-06
ZNF598	0.208586	6.35541	4.05119e-07	4.72411e-06
GHITM	-0.257389	7.29278	4.06177e-07	4.73244e-06
B3GALT5	0.160479	3.12868	4.11138e-07	4.7862e-06
CDH4	0.132368	4.15422	4.12417e-07	4.79704e-06
TMEM198	0.237864	5.1177	4.15975e-07	4.83435e-06
POLRMT	0.192167	5.62447	4.17754e-07	4.85014e-06
CNTN1	-0.391345	4.80926	4.18037e-07	4.85014e-06
RAP2B	0.208263	5.55815	4.25291e-07	4.92628e-06
DIAPH3	0.151438	3.176	4.25314e-07	4.92628e-06
SSBP3	0.193767	7.02866	4.27963e-07	4.95281e-06
FAM114A1	-0.22335	5.81739	4.31004e-07	4.98137e-06
CRYGC	0.132024	4.33953	4.31153e-07	4.98137e-06
CHMP2B	-0.277328	5.92717	4.32768e-07	4.99584e-06
PLAU	0.260612	5.0608	4.37294e-07	5.04387e-06
SCTR	0.117495	3.88483	4.38599e-07	5.05066e-06
DPYSL5	0.166693	3.70197	4.38615e-07	5.05066e-06
NKAIN4	0.138569	3.93089	4.40323e-07	5.06446e-06
RPS6KA4	0.207145	5.89534	4.40547e-07	5.06446e-06
DUSP4	0.352164	4.86001	4.42746e-07	5.0792e-06
NRXN2	0.218617	5.08251	4.42858e-07	5.0792e-06
MYCBPAP	0.12856	3.63085	4.42934e-07	5.0792e-06
CTNND2	0.229331	4.5004	4.44777e-07	5.0961e-06
ARL1	-0.223336	7.61472	4.46357e-07	5.10995e-06
LHX4	0.187275	4.20041	4.4763e-07	5.11823e-06
SPATA16	0.112185	3.07767	4.48203e-07	5.11823e-06
CAP2	-0.273739	5.47503	4.48417e-07	5.11823e-06
NLRP6	0.152262	4.20518	4.48564e-07	5.11823e-06
YIPF4	-0.2269	5.70035	4.52147e-07	5.15485e-06
GFI1	0.171066	4.35131	4.54071e-07	5.1725e-06
DHCR24	-0.351919	8.27918	4.60766e-07	5.24444e-06
SCGB1C1	0.143695	4.17428	4.61294e-07	5.24613e-06
UTS2R	0.17841	4.82338	4.64e-07	5.27256e-06
SLC43A2	0.196792	5.65629	4.67635e-07	5.30948e-06
LRWD1	0.198891	5.25726	4.72017e-07	5.35483e-06
KCTD15	0.206098	5.50822	4.76173e-07	5.39754e-06
NUDT12	-0.302232	5.35842	4.78857e-07	5.42351e-06
GNG8	0.226885	4.68931	4.80038e-07	5.43242e-06
MPP5	-0.240144	5.84716	4.81487e-07	5.44436e-06
APOE	0.404383	7.17991	4.82412e-07	5.45034e-06
KAT2B	-0.243329	5.19226	4.88066e-07	5.50571e-06
NOSTRIN	-0.335587	5.30044	4.8811e-07	5.50571e-06
GPR15	0.209667	3.18856	4.89343e-07	5.51343e-06
VASH1	0.194072	5.42094	4.89594e-07	5.51343e-06
ITPKA	0.147052	4.55571	4.9236e-07	5.54005e-06
ALDH6A1	-0.290317	7.10932	4.96906e-07	5.58665e-06
SNX14	-0.266417	5.44968	4.98658e-07	5.60179e-06
VTN	0.212907	4.46471	5.03764e-07	5.65453e-06
SLPI	0.591569	5.2791	5.04523e-07	5.65845e-06
GIPC3	0.171748	4.09885	5.07476e-07	5.68695e-06
CACNA1I	0.11902	4.3372	5.08756e-07	5.69666e-06
EDA	0.216932	4.9278	5.09589e-07	5.6992e-06
PCBP3	0.188144	4.05419	5.09809e-07	5.6992e-06
CRHR2	0.13892	4.32663	5.136e-07	5.73693e-06
HIST1H2BO	0.317074	4.77113	5.16365e-07	5.76315e-06
MUT	-0.222419	6.17758	5.17813e-07	5.77464e-06
TAF6L	0.200344	5.65543	5.18896e-07	5.78061e-06
MGAT5B	0.191918	4.36894	5.19186e-07	5.78061e-06
ZPLD1	0.114581	3.08064	5.19628e-07	5.78086e-06
SLC22A8	0.134198	3.98138	5.20365e-07	5.78439e-06
CMAS	-0.244207	6.36385	5.23577e-07	5.81542e-06
CST5	0.164494	4.30206	5.24449e-07	5.82041e-06
DUSP27	0.257913	3.81843	5.26025e-07	5.82854e-06
CCDC150	0.0851785	3.21915	5.26026e-07	5.82854e-06
PSG9	0.113868	3.26163	5.28246e-07	5.84844e-06
COL11A2	0.190788	4.36753	5.33552e-07	5.90245e-06
SPAG8	0.19768	4.89667	5.38325e-07	5.9466e-06
DNAI1	0.149494	3.77654	5.38405e-07	5.9466e-06
SSR3	-0.25732	7.2865	5.42669e-07	5.98412e-06
CPNE7	0.318197	5.62072	5.4267e-07	5.98412e-06
FOXL1	0.195049	4.61551	5.43618e-07	5.98979e-06
FAM186B	0.164289	4.17757	5.50112e-07	6.0565e-06
RALGPS1	0.163913	5.02356	5.52644e-07	6.07556e-06
GH1	0.144316	4.72425	5.52859e-07	6.07556e-06
IVNS1ABP	-0.237095	7.0641	5.53164e-07	6.07556e-06
CTRB2	0.139687	4.89882	5.54794e-07	6.08666e-06
CDH24	0.171	3.84214	5.55284e-07	6.08666e-06
MYH13	0.132059	4.33988	5.55499e-07	6.08666e-06
RGN	-0.261597	5.17659	5.62476e-07	6.15822e-06
CACNA2D1	-0.397807	5.24865	5.64435e-07	6.17213e-06
RBM26	-0.206707	5.94473	5.64642e-07	6.17213e-06
OSM	0.258544	4.52332	5.66073e-07	6.18288e-06
SCN5A	0.125375	3.98476	5.72721e-07	6.24956e-06
KLK2	-0.408312	10.7959	5.73084e-07	6.24956e-06
HMGN3	-0.338595	6.52843	5.73903e-07	6.25355e-06
SLC44A3	-0.362272	5.37834	5.76105e-07	6.27134e-06
MTO1	-0.180953	4.97037	5.76445e-07	6.27134e-06
DOHH	0.23359	5.84349	5.84661e-07	6.35571e-06
FAM83A	0.163936	4.34483	5.91016e-07	6.41973e-06
TTF2	0.265029	4.63972	5.92885e-07	6.43497e-06
EPHA3	-0.306526	5.71795	5.96517e-07	6.4693e-06
SEMA4D	0.131752	5.63144	5.99432e-07	6.49581e-06
CHGA	0.531597	5.63675	6.00773e-07	6.49695e-06
PKNOX1	0.131831	5.98359	6.00776e-07	6.49695e-06
STH	0.215102	4.33078	6.0095e-07	6.49695e-06
KIF23	0.263587	3.56719	6.03973e-07	6.52452e-06
JOSD1	0.136781	7.29393	6.05862e-07	6.5398e-06
KIAA1841	-0.256894	4.7741	6.08438e-07	6.56247e-06
PDIA5	-0.280414	7.83181	6.10273e-07	6.57712e-06
FRMD1	0.120764	3.98884	6.12017e-07	6.59077e-06
ARMCX5	-0.424543	5.66699	6.15585e-07	6.61174e-06
KLC3	0.206936	4.86919	6.15734e-07	6.61174e-06
CD300A	0.215164	4.84977	6.15806e-07	6.61174e-06
FAM131A	0.163383	6.29599	6.15881e-07	6.61174e-06
CHCHD1	-0.308247	5.56379	6.17014e-07	6.61875e-06
USP10	-0.248165	7.00077	6.18324e-07	6.62764e-06
CIB4	0.182099	3.76077	6.1904e-07	6.63016e-06
LTF	-1.04582	6.74378	6.19876e-07	6.63398e-06
ESRRB	0.125621	3.75353	6.22585e-07	6.6578e-06
CST6	0.22376	4.33333	6.24555e-07	6.66874e-06
RIN1	0.192033	4.74489	6.24996e-07	6.66874e-06
AKT3	-0.247144	6.08518	6.2527e-07	6.66874e-06
ABTB2	0.212616	4.47615	6.25698e-07	6.66874e-06
SLC39A10	-0.352025	6.68939	6.26025e-07	6.66874e-06
DCN	-0.385816	7.10249	6.32459e-07	6.73207e-06
SLC34A1	0.140508	4.09776	6.37824e-07	6.78395e-06
SST	0.330538	4.17363	6.39776e-07	6.79947e-06
TTLL6	0.165477	4.20437	6.42039e-07	6.81551e-06
AICDA	0.138521	3.96835	6.42274e-07	6.81551e-06
DYRK2	0.216819	5.51179	6.44617e-07	6.83512e-06
SGK3	-0.361658	5.86127	6.46564e-07	6.8505e-06
TRAP1	0.194756	6.45727	6.47463e-07	6.85476e-06
BBS2	-0.292393	5.87105	6.48856e-07	6.86424e-06
C11orf58	-0.163923	6.39074	6.54836e-07	6.9222e-06
CKAP2L	0.196133	3.64611	6.55414e-07	6.923e-06
MAPK11	0.200403	5.39896	6.5601e-07	6.92399e-06
OR2M4	0.160489	3.33515	6.58549e-07	6.94548e-06
GDF2	0.136174	4.88286	6.59275e-07	6.94783e-06
CHRNA10	0.172343	4.8816	6.64435e-07	6.99686e-06
DDA1	0.142652	6.91082	6.67825e-07	7.02495e-06
LCE1E	0.196219	4.47973	6.68121e-07	7.02495e-06
TTLL7	-0.2701	4.90268	6.72377e-07	7.06431e-06
GREB1	-0.360144	6.45519	6.7309e-07	7.06642e-06
LIN37	0.199791	5.23672	6.74141e-07	7.07207e-06
ZNF428	0.257213	6.21077	6.78072e-07	7.10791e-06
ACAN	0.157065	3.89172	6.79177e-07	7.1129e-06
TCF15	0.19564	4.37295	6.7958e-07	7.1129e-06
PSG6	0.11671	3.5585	6.84304e-07	7.15692e-06
MT1M	-0.51176	7.14996	6.91887e-07	7.22933e-06
SP100	-0.197274	5.56065	6.92276e-07	7.22933e-06
FOLR3	0.115948	3.54707	6.94488e-07	7.2454e-06
P2RX7	0.167567	4.53853	6.94865e-07	7.2454e-06
PRDM16	0.141212	4.13024	6.98547e-07	7.27829e-06
CTCFL	0.0969123	3.10224	7.04156e-07	7.3312e-06
C1orf68	0.12576	4.05797	7.27994e-07	7.57367e-06
PRTFDC1	-0.315028	5.4084	7.28735e-07	7.57566e-06
PPM1G	0.156902	6.78044	7.30844e-07	7.59186e-06
KCNK10	0.116166	3.445	7.35477e-07	7.63424e-06
CENPI	0.140108	3.26209	7.38413e-07	7.65772e-06
POU2F2	0.178854	4.76965	7.38849e-07	7.65772e-06
CHCHD7	-0.25863	5.65649	7.48522e-07	7.75215e-06
MEX3A	0.367291	5.16384	7.56e-07	7.82372e-06
ISYNA1	0.225172	5.99918	7.56648e-07	7.82456e-06
PHOX2A	0.179605	4.37179	7.59621e-07	7.84942e-06
NIPAL2	-0.234238	6.24478	7.76422e-07	8.01702e-06
TTC9B	0.154165	4.33044	7.78379e-07	8.03122e-06
KCNQ3	0.15592	3.75773	7.79564e-07	8.03744e-06
MYPN	0.210439	3.89726	7.87695e-07	8.1152e-06
RBP2	0.20402	4.21562	7.89969e-07	8.12996e-06
C1orf216	0.202025	5.88849	7.90306e-07	8.12996e-06
TTC37	-0.268813	7.58191	8.00758e-07	8.23134e-06
CACNG5	0.113304	4.22293	8.04181e-07	8.26037e-06
TNFRSF18	0.247149	5.26605	8.15709e-07	8.37255e-06
GTF3C2	0.164922	5.64137	8.27028e-07	8.47829e-06
NKX2-5	0.159897	4.35161	8.2724e-07	8.47829e-06
CACNA1B	0.220693	4.74468	8.28441e-07	8.48429e-06
MRPL40	-0.289542	6.26175	8.29236e-07	8.48614e-06
RENBP	0.247718	4.98126	8.34114e-07	8.52973e-06
EMCN	-0.263591	4.3186	8.35592e-07	8.53851e-06
ICAM4	0.232122	4.3358	8.44481e-07	8.62296e-06
C8B	0.138537	3.63796	8.46335e-07	8.62952e-06
TCEAL3	-0.225196	6.72637	8.46643e-07	8.62952e-06
TRIM23	-0.265135	4.90573	8.47e-07	8.62952e-06
LSM14B	0.142605	5.47828	8.4996e-07	8.65329e-06
MYOF	-0.331277	6.36185	8.54568e-07	8.69378e-06
ATP2B3	0.092578	3.61034	8.55652e-07	8.69839e-06
VAMP4	-0.239381	5.17571	8.64156e-07	8.77837e-06
CDK6	-0.304484	5.30138	8.65048e-07	8.78097e-06
CLCC1	-0.15552	6.98938	8.66059e-07	8.78477e-06
PRSS33	0.146287	4.40177	8.71732e-07	8.83581e-06
PRICKLE2	-0.264735	6.4318	8.74215e-07	8.85447e-06
CNBP	-0.18673	9.15415	8.75555e-07	8.86154e-06
ARL6IP5	-0.29752	7.68588	8.81311e-07	8.90944e-06
B4GALNT2	0.13874	3.76148	8.81579e-07	8.90944e-06
TNF	0.227433	4.47682	8.82526e-07	8.91248e-06
C7	-0.430355	6.42568	8.83444e-07	8.91523e-06
DCDC2B	0.267845	4.88148	8.85183e-07	8.92001e-06
MAGEA1	0.167233	3.71792	8.85212e-07	8.92001e-06
DOK1	0.198871	4.77231	8.88707e-07	8.94869e-06
TIFA	-0.224228	5.102	8.90901e-07	8.96206e-06
FBLN1	-0.362661	7.40124	8.91375e-07	8.96206e-06
GOLGB1	-0.218432	7.80329	8.91983e-07	8.96206e-06
LETM1	0.161405	5.8017	8.94447e-07	8.98028e-06
SCIN	-0.462577	4.66507	9.06381e-07	9.09348e-06
SHC1	0.139844	6.55852	9.0788e-07	9.10189e-06
SEC62	-0.194747	7.58229	9.17947e-07	9.19613e-06
CD22	0.235863	4.14654	9.22766e-07	9.23771e-06
TXNDC15	-0.168927	7.76828	9.27322e-07	9.27658e-06
TMC8	0.240406	4.83952	9.29548e-07	9.29211e-06
ATP6V0E1	-0.187779	7.61906	9.39406e-07	9.38385e-06
WDR35	-0.290684	4.44108	9.42504e-07	9.40799e-06
PKLR	0.145538	3.90802	9.44941e-07	9.4255e-06
CXCR5	0.312733	4.12958	9.53966e-07	9.50864e-06
SHOX	0.114369	4.43861	9.57913e-07	9.54109e-06
CCDC116	0.150086	4.42457	9.59373e-07	9.54874e-06
EGFL7	0.258638	6.24838	9.70999e-07	9.65748e-06
CATSPER1	0.143237	4.31989	9.77481e-07	9.71495e-06
SUMO1	-0.271292	5.89024	9.78243e-07	9.71553e-06
GNG13	0.309558	5.20254	9.84236e-07	9.76802e-06
CCDC68	-0.25899	4.47945	9.86401e-07	9.77941e-06
FZR1	0.16455	6.138	9.87288e-07	9.77941e-06
UGP2	-0.257845	6.23694	9.87512e-07	9.77941e-06
SP140	0.211021	4.34653	9.90814e-07	9.80508e-06
TXLNA	0.136445	6.87643	9.95463e-07	9.84403e-06
RGS7	0.126543	3.59274	9.97695e-07	9.85426e-06
ELOVL3	0.144894	3.76798	9.97927e-07	9.85426e-06
FGF4	0.11867	3.6356	9.98999e-07	9.85779e-06
MANBA	-0.292501	4.74032	1.01015e-06	9.96068e-06
PCDH10	-0.318046	4.84251	1.02754e-06	1.0125e-05
LRRC61	0.191656	5.53189	1.03021e-06	1.0144e-05
SOCS7	0.206633	5.17195	1.03466e-06	1.01806e-05
NEK8	0.201098	5.13179	1.03647e-06	1.01911e-05
CYP1B1	-0.468342	6.99529	1.03912e-06	1.02099e-05
FAM168A	0.164288	6.14379	1.04831e-06	1.02868e-05
TMEM30A	-0.259455	7.383	1.04844e-06	1.02868e-05
PPARGC1A	-0.231991	3.81517	1.05488e-06	1.03427e-05
PRKACB	-0.283181	6.06697	1.06032e-06	1.03886e-05
KHSRP	0.17441	7.42654	1.06693e-06	1.04459e-05
ZNF205	0.194655	6.6857	1.0704e-06	1.04725e-05
GNL1	0.15562	5.88968	1.07871e-06	1.05463e-05
NGF	0.231616	4.26106	1.09527e-06	1.07006e-05
TM2D1	-0.240641	5.91328	1.09799e-06	1.07196e-05
C9orf152	-0.371296	7.39182	1.11197e-06	1.08417e-05
PALLD	-0.328022	7.11099	1.11207e-06	1.08417e-05
FGFR2	-0.306482	5.04718	1.11848e-06	1.08965e-05
IRF5	0.19419	4.37432	1.12425e-06	1.09449e-05
AKAP8	0.133832	5.93116	1.13096e-06	1.10026e-05
PNMA3	0.236904	4.62767	1.13437e-06	1.1028e-05
HMGCS1	-0.321418	6.48632	1.13538e-06	1.10299e-05
LRRC52	0.147505	3.60086	1.14268e-06	1.10931e-05
KCNH3	0.151309	4.79788	1.14493e-06	1.11047e-05
TM4SF5	0.139179	3.95344	1.14549e-06	1.11047e-05
COLEC10	0.14022	3.22592	1.15615e-06	1.12002e-05
DDX49	0.172892	5.82137	1.1673e-06	1.13003e-05
RBL2	-0.218307	6.87938	1.17039e-06	1.13207e-05
PDE5A	-0.373979	6.04776	1.17105e-06	1.13207e-05
TMEM167B	-0.217407	7.3041	1.17353e-06	1.13368e-05
FIGLA	0.144363	3.28818	1.17603e-06	1.13529e-05
PHYHD1	-0.439285	6.63617	1.17825e-06	1.13664e-05
CADPS	0.356908	4.25557	1.18163e-06	1.1391e-05
FAM71F1	0.150706	3.73751	1.20206e-06	1.15799e-05
RAPGEF1	0.164338	5.83022	1.2029e-06	1.15799e-05
STAT6	-0.2222	6.91383	1.20651e-06	1.16066e-05
PEBP4	-0.442559	5.80294	1.20775e-06	1.16104e-05
SYCN	0.181038	4.1742	1.21205e-06	1.16436e-05
APOA2	0.158426	3.67019	1.21564e-06	1.167e-05
PPP1R12A	-0.235997	6.40977	1.21875e-06	1.16887e-05
RAB6B	0.254457	4.29974	1.21928e-06	1.16887e-05
MAP4K4	0.162616	5.60339	1.22082e-06	1.16953e-05
SCNN1D	0.219149	5.50437	1.23055e-06	1.17803e-05
MYF5	0.147568	3.00557	1.23551e-06	1.18196e-05
OR10C1	0.151259	3.65905	1.24045e-06	1.18512e-05
ADPRH	-0.223254	5.08772	1.24128e-06	1.18512e-05
ICAM5	0.184341	4.00448	1.24139e-06	1.18512e-05
TUBA4A	-0.336748	7.12229	1.24281e-06	1.18565e-05
BMP6	0.278373	5.18287	1.24854e-06	1.1903e-05
TBL3	0.189147	6.14977	1.25696e-06	1.1975e-05
GLOD4	-0.321809	7.46772	1.25987e-06	1.19944e-05
HSD11B1	-0.329971	4.06072	1.2659e-06	1.20386e-05
SCO1	-0.225906	6.20564	1.26626e-06	1.20386e-05
FAM53A	0.175823	5.03939	1.27772e-06	1.21393e-05
PTPN5	0.134434	4.22841	1.28429e-06	1.21932e-05
AKR1A1	-0.223723	7.4717	1.28988e-06	1.22379e-05
BEX4	-0.248333	8.15265	1.30427e-06	1.23561e-05
ADAMTS13	0.175753	4.37448	1.30494e-06	1.23561e-05
ENAM	0.19883	3.22112	1.30503e-06	1.23561e-05
SSTR5	0.231496	4.50404	1.30666e-06	1.23631e-05
ADCY8	0.13735	3.91042	1.31092e-06	1.23949e-05
BRF1	0.168896	5.79232	1.31229e-06	1.23993e-05
NOS3	0.228703	5.03022	1.3143e-06	1.24099e-05
PADI4	0.117827	3.58397	1.31775e-06	1.24339e-05
GSTP1	-0.357105	7.4695	1.32085e-06	1.24547e-05
ATP13A5	0.0672341	3.03019	1.34272e-06	1.26465e-05
CACNA1A	0.117012	3.92625	1.34303e-06	1.26465e-05
CLSTN3	0.22497	5.51326	1.35683e-06	1.27677e-05
NEK3	-0.267578	4.81648	1.36995e-06	1.28824e-05
C20orf27	0.226437	6.07179	1.3721e-06	1.28938e-05
IFNA6	0.100643	3.00645	1.37822e-06	1.29425e-05
SIAE	-0.388489	6.38731	1.38949e-06	1.30394e-05
SOX3	0.152307	4.01305	1.41839e-06	1.33016e-05
CYP2S1	0.195819	5.03369	1.423e-06	1.33358e-05
HNRNPUL1	0.1626	7.26378	1.43137e-06	1.34051e-05
FUT6	0.227406	4.60772	1.43537e-06	1.34335e-05
CCDC40	0.188438	4.93153	1.43725e-06	1.3442e-05
PLA2G2F	0.163926	4.04196	1.43983e-06	1.34569e-05
LYPD5	0.172785	5.03539	1.44426e-06	1.34733e-05
USP35	0.201879	5.1754	1.44553e-06	1.34733e-05
GPR55	0.160051	4.47161	1.44621e-06	1.34733e-05
MGAM	0.141893	3.84896	1.44722e-06	1.34733e-05
DLG2	-0.226823	3.87375	1.44741e-06	1.34733e-05
HCRTR2	0.12402	3.64858	1.4475e-06	1.34733e-05
SMAD9	-0.245603	6.47212	1.44842e-06	1.34733e-05
PSMB6	-0.235686	7.15385	1.45114e-06	1.34896e-05
BAX	0.195925	6.47204	1.45763e-06	1.35408e-05
MRFAP1L1	-0.184114	7.37651	1.45901e-06	1.35444e-05
KCNQ2	0.268864	4.65304	1.46141e-06	1.35576e-05
KARS	-0.157364	6.17574	1.46675e-06	1.3598e-05
DIS3	-0.198407	5.60008	1.46815e-06	1.36019e-05
KCNA1	0.106898	3.21142	1.47278e-06	1.36355e-05
CD79B	0.25957	5.20618	1.47916e-06	1.36854e-05
RND3	-0.393627	6.07342	1.4934e-06	1.3808e-05
PCSK4	0.207294	5.51275	1.50046e-06	1.38639e-05
CDK5R2	0.197325	4.43201	1.50426e-06	1.38897e-05
PPP1R3F	0.184926	5.14132	1.50789e-06	1.39139e-05
ASPG	0.198554	4.97001	1.51244e-06	1.39466e-05
ADAMTS16	0.116641	3.66936	1.52076e-06	1.40113e-05
ACO1	-0.188959	5.99919	1.52149e-06	1.40113e-05
NXF5	0.110978	4.20851	1.52513e-06	1.40354e-05
RNF34	0.205067	4.84645	1.53254e-06	1.40919e-05
DLG4	0.217735	4.84998	1.53331e-06	1.40919e-05
IGFBP1	0.112986	3.83493	1.5389e-06	1.41245e-05
GPR108	-0.216747	7.13112	1.5389e-06	1.41245e-05
MAFG	0.177822	5.50868	1.54532e-06	1.41672e-05
AQP6	0.137162	5.30685	1.54561e-06	1.41672e-05
ACTL6B	0.094058	3.35248	1.55379e-06	1.42328e-05
PKMYT1	0.326994	5.19539	1.55871e-06	1.42683e-05
C1orf226	0.198312	4.66244	1.57346e-06	1.43939e-05
PMPCA	0.185686	6.6901	1.57611e-06	1.44062e-05
PIK3C3	-0.180648	5.04321	1.57691e-06	1.44062e-05
MT1H	-0.572054	5.36942	1.57868e-06	1.44129e-05
TIMM44	0.170682	6.3477	1.58541e-06	1.44647e-05
CD72	0.270282	4.01988	1.58892e-06	1.44872e-05
MAG	0.136195	3.83365	1.59136e-06	1.44999e-05
TCF12	-0.196071	6.25158	1.59612e-06	1.45336e-05
TMPRSS6	0.138236	4.3399	1.60096e-06	1.45681e-05
ST6GALNAC5	0.307971	3.80878	1.60617e-06	1.46059e-05
SLC22A18AS	0.161413	4.06878	1.61355e-06	1.46607e-05
GBX2	0.156417	4.45922	1.61432e-06	1.46607e-05
MAP4K1	0.249607	5.04707	1.6176e-06	1.46808e-05
NKPD1	0.158051	4.78766	1.63196e-06	1.48014e-05
PHEX	0.153411	4.16484	1.63304e-06	1.48014e-05
GLRB	-0.262013	3.62252	1.65439e-06	1.49851e-05
SEC14L2	-0.276999	6.53939	1.65794e-06	1.50074e-05
UBR3	-0.194401	5.50385	1.669e-06	1.50976e-05
TBC1D25	0.175295	5.48359	1.67278e-06	1.51219e-05
IL6ST	-0.286468	6.78652	1.68255e-06	1.52002e-05
NTSR1	0.114215	4.0992	1.68405e-06	1.52039e-05
NR2C2AP	0.238922	5.8109	1.68647e-06	1.52084e-05
FGF8	0.133262	3.93687	1.68676e-06	1.52084e-05
ZMAT1	-0.2315	6.03085	1.69463e-06	1.52694e-05
VGLL3	-0.659685	5.21937	1.69803e-06	1.529e-05
CETN2	-0.240147	7.53695	1.71513e-06	1.54305e-05
MAP3K14	0.204453	5.45152	1.71587e-06	1.54305e-05
GCNT2	-0.340188	6.45482	1.7195e-06	1.54531e-05
FPGS	0.166636	5.92972	1.72254e-06	1.54704e-05
CDC42EP5	-0.439955	7.16276	1.72405e-06	1.54738e-05
P2RX3	0.109537	4.19139	1.72644e-06	1.54792e-05
GNG12	-0.255223	6.27155	1.7269e-06	1.54792e-05
CAP1	-0.233326	8.03228	1.73255e-06	1.55198e-05
HINT1	-0.255839	8.06805	1.73987e-06	1.55753e-05
SCPEP1	-0.270282	6.87471	1.74752e-06	1.56284e-05
PSMB1	-0.283653	8.22986	1.74807e-06	1.56284e-05
HPX	0.199798	4.28976	1.75404e-06	1.56716e-05
MSL3	0.190481	6.11519	1.76092e-06	1.57229e-05
PPP1R14C	0.199074	3.92521	1.77179e-06	1.57943e-05
ZNF414	0.221984	6.1301	1.77251e-06	1.57943e-05
XPNPEP1	-0.191751	6.34125	1.77262e-06	1.57943e-05
CREB3L3	0.120168	4.50395	1.77349e-06	1.57943e-05
ATG5	-0.233829	5.27954	1.79298e-06	1.59575e-05
OTOF	0.11921	5.13891	1.79438e-06	1.59597e-05
SLC35A5	-0.239806	5.56789	1.80202e-06	1.60173e-05
ZDHHC15	-0.258629	3.54397	1.81154e-06	1.60916e-05
LEPROT	-0.243269	7.24894	1.81275e-06	1.6092e-05
LRRC15	0.144007	4.49972	1.81714e-06	1.61205e-05
CCDC85B	0.233741	6.34781	1.81969e-06	1.61328e-05
SSTR4	0.143763	4.55016	1.82318e-06	1.61534e-05
INTS1	0.201464	6.44212	1.82779e-06	1.61838e-05
ZNF589	-0.312637	6.75958	1.83084e-06	1.62004e-05
RPUSD1	0.208838	5.79467	1.83574e-06	1.62275e-05
SMARCD1	0.164416	6.97216	1.83626e-06	1.62275e-05
DNAJB13	0.138472	4.25942	1.84289e-06	1.62758e-05
PSMD6	-0.310861	6.84345	1.8562e-06	1.63741e-05
DQX1	0.150933	3.78443	1.85655e-06	1.63741e-05
BCAS2	-0.269748	6.65583	1.85759e-06	1.63741e-05
PACSIN2	-0.159204	6.9878	1.86343e-06	1.64151e-05
TMEM59	-0.259864	8.20932	1.87173e-06	1.64777e-05
PROKR2	0.178687	3.76358	1.87811e-06	1.65233e-05
ADAMTS10	0.202615	5.39558	1.89195e-06	1.66344e-05
SDHD	-0.341446	7.10328	1.89796e-06	1.66766e-05
GGA3	0.129894	5.78957	1.91537e-06	1.68189e-05
TBR1	0.117454	3.58454	1.94764e-06	1.70914e-05
KCNJ14	0.171323	4.30157	1.95362e-06	1.7133e-05
BAAT	0.154707	2.97925	1.95516e-06	1.71356e-05
GPR101	0.129039	3.72496	1.99138e-06	1.74419e-05
MTMR6	-0.209422	4.54035	1.99637e-06	1.74746e-05
GPR84	0.180301	4.11467	2.00083e-06	1.75025e-05
KCNIP2	0.180149	4.35105	2.01307e-06	1.75984e-05
EBF3	0.196616	4.05233	2.02484e-06	1.76901e-05
MEX3D	0.218658	6.55946	2.03317e-06	1.77516e-05
IWS1	-0.25886	6.35357	2.03549e-06	1.77607e-05
CD4	0.274986	5.15319	2.04503e-06	1.78326e-05
C10orf90	0.0769889	3.01043	2.04868e-06	1.78532e-05
PLVAP	0.249295	6.34615	2.05151e-06	1.78665e-05
MORN1	0.171474	4.79463	2.05613e-06	1.78955e-05
CREG2	0.105472	3.25695	2.05751e-06	1.78962e-05
TAGLN	-0.409851	9.93145	2.06685e-06	1.79661e-05
CCL17	0.24728	4.38868	2.07374e-06	1.80071e-05
METRN	0.281886	6.01027	2.07435e-06	1.80071e-05
CCDC149	-0.190787	5.72716	2.07549e-06	1.80071e-05
LRFN2	0.176081	3.78423	2.08449e-06	1.80739e-05
TGM7	0.137116	4.10197	2.08898e-06	1.81014e-05
KNDC1	0.155248	4.38887	2.09552e-06	1.81354e-05
ANGPT4	0.146139	4.06201	2.09601e-06	1.81354e-05
RPRD1A	-0.210749	5.75406	2.09685e-06	1.81354e-05
DPF1	0.142521	4.53033	2.11167e-06	1.82522e-05
VWA5B1	0.166036	4.17578	2.11989e-06	1.83118e-05
APOA4	0.105946	3.26132	2.12178e-06	1.83166e-05
CRLS1	-0.271976	6.75753	2.12503e-06	1.83332e-05
P2RY4	0.16486	3.58071	2.13835e-06	1.84366e-05
ELF4	0.188972	4.01875	2.14346e-06	1.84691e-05
MPDU1	-0.202588	6.75244	2.15053e-06	1.85184e-05
KISS1R	0.180431	4.37439	2.16395e-06	1.86224e-05
RAB3IL1	0.236358	6.02818	2.16928e-06	1.86567e-05
HYAL2	0.177466	6.57787	2.18201e-06	1.87524e-05
CDC42BPB	0.165076	7.09837	2.18377e-06	1.87524e-05
SURF1	-0.214385	5.97342	2.18449e-06	1.87524e-05
KLK13	0.276662	4.30819	2.19705e-06	1.88484e-05
FBXO3	-0.198344	4.69355	2.21417e-06	1.89835e-05
TTC8	-0.278805	5.52067	2.23083e-06	1.91145e-05
TMX3	-0.281947	5.91967	2.23528e-06	1.91407e-05
ASNSD1	-0.318255	5.78311	2.24003e-06	1.91694e-05
LMO3	-0.333446	4.12103	2.24604e-06	1.9209e-05
C9orf163	0.1918	4.73748	2.25404e-06	1.92655e-05
PTEN	-0.246401	6.7775	2.26761e-06	1.93695e-05
CDH23	0.169413	4.47375	2.27386e-06	1.94108e-05
FGR	0.196724	5.01384	2.27723e-06	1.94275e-05
ADCK2	0.188359	5.67481	2.2924e-06	1.95449e-05
TMEM121	0.228139	5.13693	2.29842e-06	1.95841e-05
KCTD17	0.214569	5.36891	2.31316e-06	1.96976e-05
TOM1L1	-0.28738	5.7285	2.32011e-06	1.97445e-05
E2F8	0.153761	2.98717	2.33181e-06	1.98319e-05
FBXW12	0.120422	3.334	2.34106e-06	1.98983e-05
SMARCA1	-0.303139	6.92657	2.35419e-06	1.99976e-05
SLC25A30	-0.214271	4.56959	2.35745e-06	2.00129e-05
SPIRE2	0.185802	5.17086	2.3804e-06	2.01953e-05
NLGN4X	0.195997	3.55635	2.38923e-06	2.02488e-05
GPR88	0.190625	4.25467	2.38963e-06	2.02488e-05
CCNG1	-0.286611	7.68304	2.40388e-06	2.0357e-05
KDM2B	0.168847	4.71295	2.41172e-06	2.04108e-05
C8A	0.109405	3.39279	2.42325e-06	2.04958e-05
MAP2K3	0.192925	4.98222	2.44221e-06	2.06436e-05
ANO8	0.183146	5.25505	2.4582e-06	2.0766e-05
CLPB	0.182153	4.90059	2.4597e-06	2.0766e-05
CLIP4	-0.240687	4.79781	2.52814e-06	2.13307e-05
CBLN4	0.135222	3.03035	2.53286e-06	2.13574e-05
POMT2	0.158955	5.18752	2.53602e-06	2.13711e-05
CRNKL1	-0.210339	6.17094	2.563e-06	2.15852e-05
CEACAM7	0.166044	3.86109	2.56994e-06	2.16233e-05
BMX	0.176579	3.61732	2.57066e-06	2.16233e-05
KCNK17	0.199398	4.25577	2.58559e-06	2.17357e-05
MIIP	0.201109	6.20604	2.5885e-06	2.17469e-05
FAM110B	0.277499	4.90929	2.60706e-06	2.18895e-05
CD70	0.127446	3.96065	2.61618e-06	2.19527e-05
RNF186	0.179302	4.47955	2.62039e-06	2.19746e-05
USH1C	0.130032	3.67339	2.62553e-06	2.1992e-05
CD8B	0.207434	4.35256	2.62715e-06	2.1992e-05
UMOD	0.136434	3.97824	2.62859e-06	2.1992e-05
LINGO1	0.270425	4.99339	2.62884e-06	2.1992e-05
CTSE	0.18729	3.78586	2.63481e-06	2.20286e-05
MOGAT3	0.174088	4.41442	2.64146e-06	2.20579e-05
SIGLEC6	0.195969	4.57474	2.64151e-06	2.20579e-05
AIPL1	0.122134	3.53597	2.64493e-06	2.20731e-05
MAP4	0.144705	6.66372	2.65148e-06	2.2106e-05
BTBD2	0.194059	7.16346	2.65207e-06	2.2106e-05
MUSK	0.123047	3.5269	2.66857e-06	2.22301e-05
NFE2	0.139286	3.54801	2.67211e-06	2.22419e-05
TGFA	0.180251	4.45015	2.67322e-06	2.22419e-05
C1orf105	0.164053	3.44096	2.6814e-06	2.22965e-05
ZNF781	-0.285153	3.2747	2.70582e-06	2.2486e-05
FAM3D	-0.525183	6.76958	2.72291e-06	2.26144e-05
NFATC2	0.232314	5.04575	2.72595e-06	2.26261e-05
SMPDL3A	-0.25611	5.27329	2.73038e-06	2.26492e-05
PTPRE	0.15794	4.82414	2.74795e-06	2.27812e-05
PRKCI	-0.20237	6.62111	2.75293e-06	2.28088e-05
ZNF512	-0.281126	6.71976	2.75607e-06	2.28211e-05
UGT2B17	0.250832	2.96077	2.75942e-06	2.28352e-05
FBXO30	-0.231809	5.35591	2.79072e-06	2.30804e-05
PI4K2B	-0.212569	4.99652	2.79327e-06	2.30875e-05
SERPINB6	-0.229648	7.71557	2.8059e-06	2.31781e-05
TRAPPC9	0.161049	5.69524	2.81899e-06	2.32723e-05
HEY1	0.20198	4.75328	2.82377e-06	2.32978e-05
HAP1	0.120448	4.00298	2.83587e-06	2.33837e-05
MTMR10	-0.1762	6.14108	2.85199e-06	2.35026e-05
PSG1	0.145768	3.30681	2.85444e-06	2.35086e-05
LTK	0.156297	4.28296	2.87853e-06	2.36929e-05
ACADVL	-0.25511	9.15102	2.88057e-06	2.36955e-05
CSNK1E	0.153014	7.18668	2.90982e-06	2.39219e-05
ZNF813	-0.303463	5.67017	2.92452e-06	2.40284e-05
RNF166	0.169593	5.59029	2.9283e-06	2.40452e-05
ZFYVE21	-0.236746	6.61348	2.93696e-06	2.41019e-05
KCNC1	0.126123	3.60277	2.95643e-06	2.42341e-05
AIFM3	0.146847	4.58442	2.95658e-06	2.42341e-05
RXRA	0.1923	6.14921	2.9689e-06	2.43207e-05
SPOCD1	0.172628	4.90173	2.97349e-06	2.43438e-05
GRIN2C	0.13009	4.09195	2.9787e-06	2.4372e-05
CST9L	0.128526	3.54171	2.99456e-06	2.44873e-05
VWA3A	0.146404	4.27246	3.02867e-06	2.47515e-05
UBC	-0.220262	10.1156	3.03559e-06	2.47933e-05
IL21R	0.190457	4.16796	3.05327e-06	2.4923e-05
COG6	-0.369939	5.63061	3.05778e-06	2.49451e-05
FNDC3A	-0.214396	6.02549	3.06186e-06	2.49636e-05
KLHDC7A	0.165047	4.35838	3.07143e-06	2.50268e-05
ZNF668	0.178874	5.22561	3.07652e-06	2.50535e-05
KCNH4	0.120056	4.22195	3.08825e-06	2.51342e-05
LHX3	0.106525	4.12433	3.09488e-06	2.51732e-05
RBM47	-0.210402	7.91571	3.10394e-06	2.52321e-05
RHOBTB3	-0.289618	6.76856	3.10809e-06	2.52509e-05
SOAT1	-0.265018	6.86441	3.11882e-06	2.53232e-05
LMTK3	0.302606	5.276	3.12142e-06	2.53294e-05
ZFAND6	-0.237369	5.88417	3.13868e-06	2.54545e-05
AIG1	-0.261434	5.89242	3.14528e-06	2.5493e-05
PRAMEF11	0.14608	3.06399	3.14743e-06	2.54955e-05
QPCT	-0.393723	4.2244	3.15266e-06	2.55191e-05
TEF	0.195038	5.71866	3.15404e-06	2.55191e-05
SIX3	0.134865	4.07766	3.18208e-06	2.57309e-05
FAM57B	0.181496	4.33163	3.19195e-06	2.57955e-05
TREX2	0.183081	5.29231	3.19451e-06	2.58011e-05
PLK3	0.248711	4.94433	3.19975e-06	2.58283e-05
KRT81	0.158133	4.40107	3.21421e-06	2.59298e-05
OTUB2	0.170114	4.17009	3.22066e-06	2.59528e-05
FAM117B	0.221003	7.17395	3.22082e-06	2.59528e-05
C19orf57	0.169115	3.82082	3.22858e-06	2.60001e-05
TMEM92	0.181441	4.1681	3.23693e-06	2.60522e-05
GTPBP3	0.19435	5.63122	3.27099e-06	2.6311e-05
GNAQ	-0.198741	6.13406	3.27921e-06	2.63533e-05
DCLRE1B	0.144341	3.98681	3.28008e-06	2.63533e-05
DEFB119	0.111584	3.33401	3.29493e-06	2.64572e-05
NTN5	0.212241	4.6634	3.29798e-06	2.64664e-05
CHMP2A	-0.202732	8.80242	3.3044e-06	2.65025e-05
ABCA5	-0.21266	5.50001	3.31422e-06	2.65658e-05
TRPM2	0.220099	5.08861	3.33468e-06	2.67142e-05
CADM3	0.18409	4.27083	3.34217e-06	2.67587e-05
KIF5A	0.152033	3.47082	3.35666e-06	2.68591e-05
CSRP1	-0.338968	7.99306	3.37391e-06	2.69815e-05
CCR3	0.129359	3.40451	3.38053e-06	2.70116e-05
TSSK6	0.175254	4.32934	3.3816e-06	2.70116e-05
SLC24A2	0.140175	3.48399	3.39228e-06	2.70813e-05
AHNAK	-0.219722	8.62553	3.40116e-06	2.71268e-05
TTC21A	0.153237	4.21943	3.40191e-06	2.71268e-05
SLC22A12	0.146529	4.90496	3.43335e-06	2.73582e-05
ARHGAP11A	0.160631	3.86946	3.43489e-06	2.73582e-05
GYG1	-0.259321	6.58547	3.43809e-06	2.73678e-05
MOAP1	-0.181281	8.24053	3.49092e-06	2.77724e-05
TMC3	0.141727	4.39053	3.49559e-06	2.77935e-05
ITIH3	0.154079	4.39999	3.53325e-06	2.80767e-05
ISLR2	0.467643	5.23994	3.54546e-06	2.81474e-05
EXOSC8	-0.264347	6.10004	3.54623e-06	2.81474e-05
HOXC8	0.180801	3.61372	3.55623e-06	2.82106e-05
UQCRC2	-0.174571	6.9296	3.56764e-06	2.82849e-05
WFDC11	0.0766406	2.85329	3.57423e-06	2.83208e-05
FAM129C	0.192859	4.43878	3.58527e-06	2.8392e-05
SPSB4	0.131721	4.0977	3.58824e-06	2.83991e-05
C1orf127	0.142653	4.56899	3.60807e-06	2.85398e-05
IDH1	-0.300002	7.02705	3.61896e-06	2.86095e-05
TIA1	-0.242398	6.82392	3.62175e-06	2.86152e-05
NR2F2	-0.178406	7.47507	3.63974e-06	2.87408e-05
USP53	-0.271858	5.52743	3.64248e-06	2.8746e-05
HDHD2	-0.285754	6.69628	3.66421e-06	2.88664e-05
MAPT	0.220304	5.5416	3.66493e-06	2.88664e-05
RIN3	0.1985	5.11061	3.66503e-06	2.88664e-05
SNX29	0.132617	4.94082	3.66611e-06	2.88664e-05
DLX4	0.130664	4.0968	3.68797e-06	2.9022e-05
ALPP	0.203032	4.21499	3.69106e-06	2.90298e-05
NCF4	0.228581	5.17751	3.69615e-06	2.90532e-05
SYT12	0.182327	4.44399	3.71164e-06	2.91584e-05
MBLAC1	0.223317	5.44419	3.72057e-06	2.92119e-05
AOC2	0.243614	3.84279	3.7302e-06	2.92708e-05
CDON	0.224367	5.11718	3.73785e-06	2.93142e-05
CLCN4	0.128174	3.87458	3.75907e-06	2.94639e-05
CDK5R1	0.164874	4.70789	3.76136e-06	2.9465e-05
SNAP47	0.146128	5.51114	3.7802e-06	2.95959e-05
FKBP6	0.15758	3.76277	3.78952e-06	2.96495e-05
FAM43A	0.239826	5.77759	3.79136e-06	2.96495e-05
LMO1	0.124633	3.75165	3.8051e-06	2.97364e-05
MCM2	0.211957	5.27736	3.80678e-06	2.97364e-05
BTBD3	-0.231011	5.99266	3.81069e-06	2.97426e-05
CCDC42	0.133633	4.00237	3.81188e-06	2.97426e-05
EGF	-0.291016	4.29657	3.82898e-06	2.98591e-05
PKD1L1	0.0987031	3.5997	3.83363e-06	2.98785e-05
TLX2	0.13667	4.76755	3.8619e-06	3.00818e-05
CNTN2	0.129383	4.10283	3.87554e-06	3.01672e-05
MGST2	-0.251029	7.49961	3.87723e-06	3.01672e-05
PTK7	0.328859	6.28687	3.88293e-06	3.01945e-05
KCTD2	0.125822	6.19245	3.89729e-06	3.0289e-05
GRIN3B	0.26429	4.55918	3.92577e-06	3.04933e-05
ASB4	0.121708	3.07245	3.96526e-06	3.07705e-05
SAR1A	-0.20908	7.5132	3.96593e-06	3.07705e-05
RPS6KL1	0.174739	5.05409	3.99288e-06	3.09622e-05
KIF2C	0.184828	4.05786	3.99904e-06	3.09926e-05
TBC1D10C	0.278816	5.5391	4.00767e-06	3.1042e-05
HEPHL1	0.144393	3.79485	4.03028e-06	3.11996e-05
IBSP	0.13368	3.24117	4.03701e-06	3.12342e-05
MCTP2	-0.332873	5.48545	4.0413e-06	3.12499e-05
TFF2	0.118722	3.80923	4.0465e-06	3.12725e-05
KRT86	0.146526	4.23694	4.09398e-06	3.16218e-05
PLSCR4	-0.287847	6.04015	4.1174e-06	3.17849e-05
IFT74	-0.290324	5.28553	4.12984e-06	3.18631e-05
DPY19L3	-0.246687	5.70389	4.13307e-06	3.18701e-05
CPLX2	0.162694	3.78878	4.14557e-06	3.19487e-05
HIPK4	0.179197	4.56919	4.17628e-06	3.21674e-05
SPTBN4	0.177368	5.10024	4.18107e-06	3.21863e-05
RAC2	0.305748	5.68397	4.21435e-06	3.24244e-05
DYNLRB2	-0.293157	3.41348	4.22806e-06	3.25118e-05
PAFAH1B3	0.235264	6.44782	4.23939e-06	3.25807e-05
LPCAT4	0.173773	4.88788	4.25981e-06	3.27194e-05
CYP46A1	0.196579	5.03291	4.27147e-06	3.27907e-05
C2CD2L	0.192712	5.4255	4.28343e-06	3.28643e-05
TOR1AIP2	-0.168243	6.4988	4.31636e-06	3.30985e-05
IL9	0.069399	3.80126	4.34305e-06	3.32846e-05
CAMK2G	-0.160478	5.62821	4.35328e-06	3.33445e-05
C12orf57	-0.284252	7.39713	4.39055e-06	3.3611e-05
HS3ST4	0.266062	5.07785	4.39295e-06	3.3611e-05
GIPR	0.17632	4.36941	4.41895e-06	3.37913e-05
MT1E	-0.451487	7.35951	4.42185e-06	3.37947e-05
IGFBP3	0.297249	6.86939	4.43872e-06	3.39049e-05
GOPC	-0.202865	5.42091	4.44406e-06	3.39268e-05
C1D	-0.239277	4.50447	4.45047e-06	3.3957e-05
XRCC2	0.171492	6.35257	4.46223e-06	3.40162e-05
CMTM1	0.20624	4.61444	4.46317e-06	3.40162e-05
APBA3	0.23196	5.49949	4.48663e-06	3.41704e-05
PPIC	-0.25463	5.28744	4.48834e-06	3.41704e-05
FKBP3	-0.316702	6.16247	4.50126e-06	3.42498e-05
STAG3L3	0.258872	6.08733	4.51671e-06	3.43484e-05
ZMYND19	0.198787	6.07638	4.52913e-06	3.44239e-05
CCL13	0.206119	3.94851	4.53683e-06	3.44634e-05
REG1A	0.146341	3.8597	4.56275e-06	3.46413e-05
SERPINA9	0.103724	3.38774	4.57093e-06	3.46843e-05
NDN	-0.225776	7.14388	4.57671e-06	3.4709e-05
NPVF	0.112765	3.67576	4.64114e-06	3.51783e-05
PSMC2	-0.235565	7.39077	4.64593e-06	3.51953e-05
ZNF653	0.191679	6.5386	4.65956e-06	3.52791e-05
KIF21B	0.166398	4.10951	4.66687e-06	3.53151e-05
MPO	0.108212	3.94631	4.69759e-06	3.55281e-05
PAIP2	-0.192133	7.03009	4.70972e-06	3.56004e-05
C10orf91	0.164604	4.16621	4.73772e-06	3.57923e-05
GRM2	0.133735	4.34802	4.74249e-06	3.58088e-05
RTP3	0.103041	3.31605	4.74803e-06	3.5831e-05
SRPX	-0.395481	5.84393	4.75371e-06	3.58474e-05
PGS1	0.148693	4.83346	4.7554e-06	3.58474e-05
KRT71	0.100869	3.41735	4.76126e-06	3.5872e-05
KRT35	0.114234	3.81514	4.79357e-06	3.60957e-05
DDHD2	-0.290362	6.37927	4.83263e-06	3.637e-05
PTK6	0.447486	4.93873	4.84293e-06	3.64276e-05
SERPINA12	0.108239	3.78382	4.85214e-06	3.64769e-05
PSG3	0.103055	3.83382	4.85477e-06	3.64769e-05
CASKIN2	0.166132	5.79267	4.86667e-06	3.65464e-05
KIF14	0.191467	3.2087	4.87916e-06	3.66202e-05
GPBAR1	0.204123	5.20846	4.88549e-06	3.66328e-05
TRPS1	-0.220335	5.34654	4.88614e-06	3.66328e-05
FAM131C	0.165207	4.30919	4.90943e-06	3.67874e-05
BFSP2	0.110208	3.50667	4.91214e-06	3.67877e-05
OBP2A	0.177199	4.04279	4.91789e-06	3.68108e-05
UBIAD1	0.151774	6.10258	4.93161e-06	3.68935e-05
YAP1	-0.265756	7.49043	4.94625e-06	3.69829e-05
SIDT1	-0.274843	4.8402	4.96105e-06	3.70735e-05
MTRF1	-0.224839	4.45799	4.96859e-06	3.71098e-05
USP2	0.177684	4.27454	4.9812e-06	3.71838e-05
COPZ1	-0.216863	8.0199	4.98536e-06	3.71947e-05
TTBK1	0.117444	4.22124	4.99217e-06	3.72254e-05
KAAG1	0.179214	4.51515	5.01582e-06	3.73815e-05
GDI1	0.169402	7.80461	5.028e-06	3.7452e-05
ACTR10	-0.228204	7.31704	5.07213e-06	3.77604e-05
ADAM11	0.148272	4.85439	5.12307e-06	3.8119e-05
PPP3CB	-0.182806	6.12693	5.14078e-06	3.82302e-05
SSX3	0.0913297	3.35922	5.18419e-06	3.85323e-05
C6orf47	0.16047	6.44609	5.19765e-06	3.86115e-05
CD46	-0.231436	6.97877	5.23748e-06	3.88864e-05
DEPDC1B	0.225965	3.23709	5.25424e-06	3.89899e-05
VHL	0.162751	6.53388	5.29513e-06	3.92722e-05
LGALS13	0.0741035	2.87355	5.31357e-06	3.93878e-05
TNFRSF9	0.164041	5.03403	5.33606e-06	3.95333e-05
CYP27A1	-0.385199	6.41315	5.35536e-06	3.96549e-05
RAD51	0.204504	3.77309	5.36071e-06	3.96733e-05
ERAP1	-0.210109	6.28405	5.39472e-06	3.98901e-05
OR1I1	0.114751	3.87677	5.39579e-06	3.98901e-05
GSDMB	0.197564	5.97127	5.39918e-06	3.98938e-05
LRRC32	0.243505	6.06992	5.42497e-06	4.00629e-05
TRPC4	-0.235791	3.68352	5.43501e-06	4.01155e-05
FAM9C	0.144286	3.28757	5.441e-06	4.01383e-05
TMCO5A	0.0666355	3.11808	5.48221e-06	4.0411e-05
SCYL2	-0.256579	6.57397	5.48557e-06	4.0411e-05
B3GNT7	0.176254	4.64742	5.48948e-06	4.0411e-05
COL18A1	0.188444	6.74627	5.48968e-06	4.0411e-05
OR10A3	0.0969412	3.13534	5.51451e-06	4.05721e-05
SLC30A3	0.165429	4.27482	5.52036e-06	4.05763e-05
SPATA21	0.314713	4.72993	5.52097e-06	4.05763e-05
NTN3	0.184397	4.40522	5.56407e-06	4.08713e-05
ABCC4	-0.446138	8.0213	5.62704e-06	4.13119e-05
ANKRD37	-0.34834	6.09803	5.64401e-06	4.14144e-05
BBS4	-0.362132	6.90249	5.65156e-06	4.14477e-05
ARHGEF10L	0.182255	5.35462	5.67646e-06	4.16083e-05
PASK	-0.214956	5.29522	5.70284e-06	4.17768e-05
ATAD1	-0.262133	6.00074	5.70551e-06	4.17768e-05
SNX4	-0.234853	6.53119	5.73452e-06	4.19669e-05
GDF9	0.280111	3.96285	5.75792e-06	4.2112e-05
RGS16	0.28301	4.95522	5.76044e-06	4.2112e-05
SETD3	-0.161505	6.57874	5.76617e-06	4.21315e-05
ABCA12	0.170662	3.17367	5.76975e-06	4.21354e-05
PRM1	0.141719	4.28902	5.77579e-06	4.21405e-05
PRPF18	-0.198457	5.85411	5.77656e-06	4.21405e-05
MT1X	-0.377956	8.6157	5.82125e-06	4.24441e-05
KIF5B	-0.224635	7.45137	5.82539e-06	4.24518e-05
C19orf47	0.166384	5.39133	5.82965e-06	4.24604e-05
GLT8D1	-0.217049	6.55751	5.83619e-06	4.24825e-05
LRRC3	0.148939	5.27305	5.83884e-06	4.24825e-05
TECTB	0.125708	3.61246	5.85888e-06	4.26058e-05
LAMA3	0.241218	5.15312	5.87747e-06	4.27185e-05
NCK2	0.132735	6.12497	5.88671e-06	4.27631e-05
MMGT1	-0.195883	5.54439	5.92747e-06	4.30365e-05
NOS1	0.160018	4.1276	5.95113e-06	4.31856e-05
USP36	0.174906	5.45866	5.96154e-06	4.32384e-05
ALAD	-0.176923	6.07142	5.97122e-06	4.32858e-05
SLC6A7	0.128875	4.43571	5.97748e-06	4.33085e-05
DBH	0.172193	4.51219	5.9927e-06	4.33777e-05
PLCL1	-0.2373	4.28169	5.99333e-06	4.33777e-05
PDX1	0.12501	4.12844	6.00844e-06	4.34643e-05
LTB4R	0.156459	5.83082	6.01602e-06	4.34963e-05
RTN4RL1	0.23612	5.20905	6.08063e-06	4.39085e-05
SMARCA5	-0.234376	5.95963	6.08177e-06	4.39085e-05
FSHB	0.12988	3.80835	6.08258e-06	4.39085e-05
UCKL1	0.149042	6.19374	6.11087e-06	4.40897e-05
ABCA4	0.113793	4.07191	6.14685e-06	4.43261e-05
UROC1	0.115791	4.46485	6.1517e-06	4.43325e-05
MAGEH1	-0.325137	6.86962	6.15417e-06	4.43325e-05
PEX13	-0.228737	5.58772	6.16421e-06	4.43816e-05
VPREB1	0.107228	3.84386	6.17189e-06	4.44138e-05
CTH	-0.199142	3.92579	6.18597e-06	4.44919e-05
NR5A1	0.133682	4.21662	6.19919e-06	4.45638e-05
XDH	0.224788	4.19438	6.20962e-06	4.46155e-05
PLCB1	-0.213666	5.68685	6.24419e-06	4.48377e-05
TKTL1	0.107918	3.36854	6.24826e-06	4.48377e-05
C14orf180	0.156641	4.86533	6.2503e-06	4.48377e-05
PRKCD	0.160047	6.9664	6.26428e-06	4.49146e-05
ANGPTL1	-0.256007	4.14527	6.30935e-06	4.52143e-05
MS4A15	0.151664	4.66375	6.36324e-06	4.55726e-05
ACSL1	-0.299407	7.66294	6.36597e-06	4.55726e-05
KCNK7	0.173875	4.60574	6.42775e-06	4.59911e-05
UBB	-0.221587	9.3249	6.47237e-06	4.62863e-05
TBRG1	-0.178341	5.9101	6.48758e-06	4.63711e-05
ASB11	0.15071	4.26137	6.49507e-06	4.64006e-05
APOL5	0.106238	4.05688	6.55024e-06	4.67705e-05
TSEN54	0.161395	5.85011	6.56245e-06	4.68334e-05
ABCC2	0.141683	3.68416	6.57171e-06	4.6861e-05
DRD2	0.125876	4.10634	6.57311e-06	4.6861e-05
ICAM2	0.223918	5.19832	6.58452e-06	4.69181e-05
COX6B2	0.141096	5.4523	6.62958e-06	4.72067e-05
CYP2B6	0.11542	4.30336	6.63186e-06	4.72067e-05
OR2S2	0.146554	3.47334	6.64463e-06	4.72732e-05
GALC	-0.279463	5.67491	6.65889e-06	4.73502e-05
PPP2R5B	0.188521	5.37867	6.67326e-06	4.74279e-05
CACNG6	0.175228	4.45549	6.68063e-06	4.74559e-05
CATSPER3	0.156092	4.1853	6.69015e-06	4.7499e-05
ADAMTS4	0.271176	5.64932	6.72097e-06	4.76716e-05
OPN1LW	0.106824	4.28876	6.72137e-06	4.76716e-05
DMXL1	-0.353107	7.53335	6.7389e-06	4.77674e-05
RNF13	-0.20087	6.34865	6.7418e-06	4.77674e-05
IL17F	0.147274	3.8642	6.7975e-06	4.81373e-05
PREPL	-0.205879	5.91012	6.80668e-06	4.81776e-05
HIST3H2A	0.337398	6.16805	6.84282e-06	4.83949e-05
TRIM11	0.149799	5.62974	6.8444e-06	4.83949e-05
NCKIPSD	0.148057	5.51554	6.85126e-06	4.84186e-05
IL3	0.11133	3.53171	6.87055e-06	4.85301e-05
RERG	-0.256278	5.13696	6.90546e-06	4.87517e-05
CNGA4	0.137568	3.64624	6.91379e-06	4.87856e-05
MME	-0.463633	6.04841	6.96035e-06	4.9089e-05
OR2K2	0.121153	3.58254	6.97855e-06	4.91922e-05
EPB41L4A	-0.206432	5.563	6.99033e-06	4.925e-05
UFM1	-0.250855	7.77112	7.00112e-06	4.93009e-05
AIRE	0.149115	5.03616	7.01549e-06	4.93769e-05
PRLH	0.176931	4.58246	7.0324e-06	4.94707e-05
SS18L1	0.168458	5.98135	7.04749e-06	4.95515e-05
FAM122A	-0.18049	5.03733	7.10893e-06	4.99581e-05
AKNA	0.199454	6.07306	7.11376e-06	4.99665e-05
KIAA1211	0.194263	3.63461	7.12071e-06	4.99899e-05
UMODL1	0.111993	3.36021	7.1624e-06	5.02392e-05
EEF1A1	-0.244186	9.70946	7.16351e-06	5.02392e-05
OR10A4	0.172727	3.80838	7.18721e-06	5.03667e-05
SLC13A3	-0.234533	5.11289	7.18899e-06	5.03667e-05
KRTAP2-1	0.13887	4.31615	7.22654e-06	5.06041e-05
AMZ1	0.125788	4.73516	7.23995e-06	5.06723e-05
CAMK2N1	0.375153	7.32285	7.25887e-06	5.0779e-05
MCTS1	-0.234193	5.51675	7.33294e-06	5.12711e-05
C19orf38	0.167514	4.66545	7.34768e-06	5.13231e-05
SAMD10	0.191692	5.76941	7.35157e-06	5.13231e-05
ZDHHC21	-0.222753	5.71342	7.35446e-06	5.13231e-05
CBY3	0.187862	4.71328	7.35525e-06	5.13231e-05
FAM131B	0.198451	4.41933	7.36757e-06	5.1383e-05
NCDN	0.154024	6.19207	7.39384e-06	5.15402e-05
ABCB11	0.0889158	3.28483	7.39983e-06	5.15559e-05
TCTN3	-0.206402	5.77726	7.41034e-06	5.16031e-05
MAPK8IP1	0.190718	6.28358	7.48634e-06	5.2106e-05
SPHK2	0.198331	5.67532	7.49728e-06	5.21558e-05
CD6	0.223917	4.73641	7.50114e-06	5.21564e-05
ITGA1	-0.287663	5.97647	7.52076e-06	5.22664e-05
FETUB	0.093913	3.88911	7.56676e-06	5.25597e-05
CAD	0.209069	5.65659	7.59519e-06	5.27267e-05
KLF17	0.15483	3.63558	7.59846e-06	5.27267e-05
PSMD1	-0.214941	6.95071	7.63994e-06	5.29679e-05
EHD3	0.185356	4.64552	7.64089e-06	5.29679e-05
GRM7	0.212324	3.48923	7.66442e-06	5.31043e-05
FNDC8	0.194603	4.193	7.69646e-06	5.32965e-05
CKMT2	-0.35966	4.36811	7.70281e-06	5.32965e-05
PPARD	0.140426	5.79796	7.70375e-06	5.32965e-05
RNF38	-0.177547	6.16097	7.72229e-06	5.3398e-05
WNT4	0.196012	5.37682	7.74185e-06	5.35064e-05
KIFC3	0.195911	5.78767	7.78492e-06	5.37772e-05
LILRA5	0.272997	4.30547	7.80978e-06	5.39219e-05
IL10	0.182214	4.05328	7.90245e-06	5.45344e-05
[truncated: 1,435 more rows]
