# Supplementary material for: Metabolic characterization and metabolism-score of tumor to predict the prognosis in prostate cancer
Source: Sci Rep. 2021 Nov 18;11:22486. doi: 10.1038/s41598-021-01140-6 (PMC8602249; doi:10.1038/s41598-021-01140-6)
Supplement: Supplementary file 15 — Supplementary Table 5. [file 41598_2021_1140_MOESM15_ESM.xlsx]

## Sheet: Sheet1
Gene	HR	HR.95L	HR.95H	pvalue
DPP4	0.642729	0.567384	0.728081	3.69799e-12
MYT1	2.05848	1.4532	2.91587	4.82711e-05
ADH5	0.596023	0.45606	0.778942	0.000151067
AZGP1	0.740636	0.655683	0.836595	1.36388e-06
MYBPC1	0.746101	0.666597	0.835087	3.4905e-07
SH3BGRL	0.66465	0.546882	0.807778	4.03855e-05
BCAS1	0.639082	0.529247	0.771711	3.26563e-06
HERPUD1	0.537887	0.415221	0.696791	2.65884e-06
ALDH3A2	0.479983	0.371153	0.620725	2.2092e-08
NOTCH3	2.17684	1.70083	2.78608	6.47111e-10
SLC15A2	0.533843	0.449601	0.63387	7.89519e-13
NCAPD3	0.706147	0.627825	0.794241	6.6077e-09
FAM102A	1.99901	1.4241	2.80602	6.2459e-05
TCF3	2.18224	1.38085	3.44871	0.00083183
MSMB	0.800331	0.731139	0.876071	1.3801e-06
MT1G	0.824181	0.756619	0.897775	9.37628e-06
FAM83H	2.00202	1.44353	2.7766	3.18546e-05
SH3BGRL2	0.655608	0.553157	0.777035	1.11723e-06
B4GALNT4	2.02626	1.55354	2.64284	1.88726e-07
LZTS1	2.30005	1.59228	3.32243	9.03688e-06
ACPP	0.712463	0.636326	0.797711	4.1169e-09
CDR2L	2.21912	1.68283	2.92632	1.62702e-08
ANXA4	0.598965	0.443304	0.809285	0.000843658
MMP11	2.4633	1.97083	3.07882	2.34224e-15
C17orf53	2.22219	1.50155	3.2887	6.54042e-05
ELK1	2.46738	1.59104	3.82641	5.47537e-05
ZHX3	2.71642	1.74507	4.22845	9.59783e-06
FAM3B	0.813515	0.731946	0.904173	0.000128869
KLHL35	1.81571	1.29305	2.54964	0.000573681
GLB1L3	0.654697	0.564894	0.758777	1.83188e-08
AGL	0.615742	0.486902	0.778675	5.15537e-05
ARHGDIG	1.79738	1.4187	2.27715	1.19039e-06
ALDH2	0.66477	0.545223	0.810529	5.41814e-05
TTYH3	2.13597	1.5997	2.85202	2.67433e-07
TROAP	1.92885	1.48866	2.4992	6.6832e-07
EPHX2	0.468157	0.362911	0.603924	5.17273e-09
FKBP5	0.52319	0.407985	0.670926	3.30796e-07
CDC20	2.08929	1.67201	2.6107	9.05473e-11
TMEM132A	2.06738	1.60447	2.66385	1.95963e-08
EMP2	0.485255	0.371362	0.634079	1.17069e-07
CLN5	0.560969	0.426965	0.73703	3.31207e-05
AGRN	1.87461	1.38661	2.53434	4.41588e-05
SOCS2	0.548631	0.445269	0.675987	1.73439e-08
HSF2BP	1.97624	1.3179	2.96345	0.000983124
MTMR2	0.568388	0.412001	0.784137	0.000579291
CD38	0.650653	0.568978	0.744051	3.38681e-10
PTN	0.497497	0.400866	0.617422	2.3554e-10
LGALS3	0.639291	0.497538	0.821431	0.000468963
POLD1	1.81741	1.27495	2.59068	0.000956751
RAB27A	0.663867	0.539267	0.817256	0.000112133
SLC2A12	0.72736	0.616465	0.858203	0.000162092
ACADL	0.594753	0.488712	0.723803	2.14718e-07
ESRRG	0.49336	0.360856	0.674518	9.53268e-06
GNE	0.538069	0.42482	0.681508	2.74549e-07
DOCK6	2.04812	1.4258	2.94206	0.000104648
HOMER3	1.96069	1.37786	2.79006	0.000183414
EAF2	0.55845	0.447254	0.697292	2.70967e-07
C11orf54	0.607609	0.471257	0.783413	0.000121763
FMO5	0.647988	0.527338	0.796241	3.66674e-05
ADHFE1	0.703343	0.584647	0.846137	0.000190286
MAPK8IP3	1.9572	1.36135	2.81386	0.000288576
SEMA3C	0.554276	0.445543	0.689545	1.18138e-07
SULT1A3	2.40322	1.45861	3.95958	0.000578153
NRP1	1.92226	1.51659	2.43644	6.5337e-08
RDH11	0.752146	0.637384	0.887573	0.000746587
PGM3	0.681883	0.542909	0.856431	0.000992218
SCP2	0.601694	0.452442	0.800181	0.000478527
LIG1	2.09516	1.42107	3.08903	0.000188417
AKAP7	0.475254	0.361402	0.624972	1.01488e-07
IGF1	0.590686	0.476036	0.73295	1.73777e-06
MGAT3	2.20468	1.38265	3.51543	0.000896928
ORAI2	2.08971	1.38844	3.14517	0.000410507
ACAT2	0.668715	0.528427	0.846246	0.000809125
CYTH3	2.43591	1.66473	3.56435	4.55838e-06
RAB27B	0.588179	0.469244	0.73726	4.13438e-06
VDR	1.80264	1.2778	2.54304	0.000790135
PAK1IP1	0.617565	0.508526	0.749985	1.15876e-06
TPD52L2	2.29502	1.44178	3.65319	0.000460738
MCFD2	0.51772	0.377659	0.709726	4.30686e-05
YIPF1	0.592036	0.453519	0.772859	0.000115872
CHRNA2	0.705228	0.607627	0.818507	4.32575e-06
STAMBP	0.43714	0.298758	0.63962	2.03397e-05
NKX2-1	1.58358	1.21233	2.06852	0.000744628
PLEKHN1	1.59154	1.2184	2.07897	0.000651694
ARMCX1	0.660092	0.550111	0.792061	7.93864e-06
MT1F	0.762932	0.664717	0.875659	0.000118894
TNFSF10	0.598473	0.480364	0.745622	4.71687e-06
PCCA	0.433386	0.306039	0.613725	2.4743e-06
ARFGAP1	2.10245	1.45819	3.03136	6.88051e-05
STYK1	0.577346	0.441247	0.755425	6.2078e-05
TMEM87B	0.655002	0.511438	0.838865	0.000802624
ANTXR2	0.600356	0.494952	0.728206	2.22009e-07
PCDH12	1.90396	1.32809	2.72955	0.000458526
LIFR	0.653705	0.51962	0.82239	0.000283995
CRIP2	1.69944	1.39866	2.06489	9.49949e-08
GPT2	0.58317	0.442017	0.7694	0.00013677
SDC1	1.76356	1.38566	2.24452	4.00982e-06
THY1	1.88176	1.51846	2.33198	7.63272e-09
ANO4	0.472851	0.352855	0.633655	5.30767e-07
GSC	1.77255	1.34738	2.33189	4.29935e-05
VASN	1.63758	1.22466	2.18972	0.000877846
SBF1	2.00968	1.39836	2.88825	0.000161971
GLIPR2	0.589752	0.453536	0.76688	8.12074e-05
PRR14	2.29421	1.55919	3.37574	2.50933e-05
KHDRBS3	1.37967	1.16391	1.63542	0.000207779
SNAPC4	1.82734	1.28546	2.59765	0.000781653
ZNF324B	2.72548	1.78272	4.16678	3.66896e-06
ONECUT2	1.61095	1.27731	2.03172	5.64513e-05
DERA	0.624688	0.475954	0.819902	0.000695948
PAGE4	0.591083	0.502722	0.694975	1.95829e-10
MYBL2	1.59581	1.25508	2.02905	0.000136771
CPE	0.711263	0.591213	0.85569	0.00030353
TMEM220	0.65515	0.526526	0.815195	0.000149272
FBXO33	0.469912	0.331444	0.666227	2.23345e-05
PALMD	0.495826	0.37169	0.661421	1.82878e-06
LAMC3	2.14991	1.67483	2.75974	1.88093e-09
OVOL1	1.78264	1.29522	2.4535	0.000389314
CD276	3.01384	2.02237	4.49137	5.96159e-08
FAM129A	0.574077	0.457629	0.720155	1.60109e-06
DGKQ	2.1351	1.48445	3.07095	4.31083e-05
SAMD1	2.14083	1.44561	3.17038	0.000144982
ADAMTSL2	1.63249	1.22916	2.16817	0.000711617
ZNF467	2.03425	1.60696	2.57516	3.56939e-09
DBN1	2.04596	1.49659	2.79699	7.21262e-06
ZNF707	1.96721	1.34064	2.88661	0.000543644
WDR90	2.48285	1.75839	3.50579	2.3881e-07
ANPEP	0.786279	0.708391	0.872731	6.2528e-06
KLK4	0.689453	0.588641	0.80753	4.01851e-06
NCLN	1.98592	1.33156	2.96186	0.000768262
PPFIA2	1.41349	1.21747	1.64107	5.53437e-06
STAB1	1.75887	1.28367	2.40999	0.000441415
MAP1LC3B	0.494486	0.367654	0.665071	3.20566e-06
IDI1	0.722117	0.601302	0.867208	0.000491846
C4orf48	1.49222	1.25468	1.77473	6.04844e-06
TSPAN6	0.724177	0.600336	0.873564	0.000744615
CABLES2	2.71482	1.77394	4.15475	4.22219e-06
MEX3B	1.78636	1.30898	2.43782	0.000254965
NAAA	0.547641	0.397765	0.75399	0.000223557
PNPLA6	1.9521	1.35245	2.81762	0.00035368
NKAIN4	2.56634	1.54634	4.25913	0.000265916
KAT2B	0.552573	0.415362	0.73511	4.64018e-05
VASH1	2.23254	1.52717	3.26371	3.3914e-05
DYRK2	1.84459	1.2913	2.63496	0.000765305
GREB1	0.59977	0.49144	0.731979	4.91212e-07
MT1M	0.678089	0.580639	0.791894	9.22229e-07
CDK6	0.607917	0.46746	0.790576	0.000204772
SCIN	0.664059	0.55337	0.796888	1.08062e-05
CYP1B1	0.618483	0.51791	0.738587	1.11769e-07
PHYHD1	0.652859	0.553121	0.77058	4.63032e-07
PEBP4	0.653918	0.547524	0.780987	2.75418e-06
GLOD4	0.663017	0.540334	0.813556	8.2688e-05
PIK3C3	0.504902	0.340329	0.749058	0.000684657
VGLL3	0.76027	0.668847	0.864189	2.75356e-05
GCNT2	0.544826	0.443464	0.669355	7.37174e-09
SCPEP1	0.567459	0.438829	0.733794	1.5605e-05
INTS1	1.81659	1.28796	2.56219	0.000668511
CRLS1	0.625171	0.486963	0.802604	0.000228686
RAB3IL1	1.6639	1.25212	2.2111	0.000448387
CRNKL1	0.522362	0.378697	0.720528	7.57748e-05
SMPDL3A	0.509436	0.387494	0.669754	1.35568e-06
RBM47	0.432043	0.315949	0.590795	1.47157e-07
CDON	1.86132	1.39249	2.488	2.71428e-05
PTK7	1.5583	1.2508	1.9414	7.64385e-05
IGFBP3	1.98873	1.58579	2.49406	2.65978e-09
PTK6	1.32279	1.14449	1.52887	0.000152513
PASK	0.4898	0.351852	0.681832	2.34592e-05
ATAD1	0.490818	0.381716	0.631103	2.88115e-08
MT1X	0.650648	0.543514	0.778899	2.83968e-06
DMXL1	0.671198	0.555852	0.81048	3.41156e-05
UFM1	0.521073	0.409062	0.663756	1.29928e-07
AUH	0.60843	0.459461	0.805699	0.000524751
SUSD2	1.78131	1.36234	2.32913	2.44274e-05
IL1R1	0.536191	0.421952	0.681359	3.42509e-07
AFF3	0.64602	0.529821	0.787702	1.56944e-05
PPP1R14B	1.88447	1.35614	2.61863	0.000160138
LSAMP	0.698415	0.570295	0.855319	0.000517794
ITGA11	2.27997	1.80871	2.874	3.03093e-12
RAB11FIP3	2.48042	1.64433	3.74164	1.48389e-05
TIGD5	2.04797	1.50288	2.79075	5.6219e-06
MPHOSPH6	0.667064	0.527824	0.843037	0.0007006
LPAR3	0.729475	0.641558	0.82944	1.47995e-06
SVEP1	2.11486	1.47444	3.03343	4.70628e-05
LY6H	1.51928	1.27	1.81748	4.78511e-06
LIMK1	2.41296	1.60421	3.62943	2.34544e-05
FMNL3	2.12837	1.46853	3.08469	6.62155e-05
CPEB3	0.483931	0.347818	0.673311	1.65221e-05
RCC2	2.17365	1.48381	3.18418	6.72626e-05
SLC12A7	2.15059	1.41096	3.27793	0.000369575
FOXL2	1.60013	1.26224	2.02848	0.000102644
COL1A1	2.0877	1.73297	2.51505	9.42708e-15
AP1G1	0.503557	0.361232	0.70196	5.16641e-05
PARVG	1.75871	1.26553	2.44409	0.000772491
RHPN1	2.07613	1.63693	2.63317	1.70388e-09
ATP8B1	0.541672	0.401829	0.730182	5.72639e-05
DPEP1	1.72121	1.33016	2.22722	3.63446e-05
CTSZ	1.88851	1.29756	2.74859	0.000899087
CASP7	0.520141	0.365394	0.740425	0.000285611
TACC2	0.430726	0.29504	0.628812	1.28202e-05
SLC6A8	2.0802	1.37245	3.1529	0.000556216
SALL4	1.74758	1.33727	2.28378	4.33914e-05
TBCD	2.13855	1.38255	3.30794	0.000636682
C1orf159	2.03248	1.41227	2.92505	0.000134307
ABLIM2	1.98536	1.40459	2.80627	0.00010268
NAPG	0.564883	0.419236	0.761128	0.000173976
BMF	1.96226	1.31354	2.93135	0.000995644
SBK1	1.53437	1.19947	1.96278	0.000655165
WTAP	0.386998	0.264303	0.566648	1.06338e-06
EXOC6	0.537826	0.389624	0.7424	0.000162564
ZBTB12	1.92065	1.39745	2.63974	5.75998e-05
FGD4	0.558832	0.400242	0.780261	0.000633215
TTC39A	0.545897	0.394684	0.755044	0.000254316
LPCAT1	2.1403	1.57472	2.90902	1.17313e-06
COG5	0.500394	0.352847	0.709641	0.000102663
KCNAB2	2.00767	1.36744	2.94767	0.000375019
APBA2	1.86294	1.32027	2.62867	0.000397879
SLC45A3	0.751207	0.644768	0.875217	0.000242833
