# Supplementary material for: Metabolic characterization and metabolism-score of tumor to predict the prognosis in prostate cancer
Source: Sci Rep. 2021 Nov 18;11:22486. doi: 10.1038/s41598-021-01140-6 (PMC8602249; doi:10.1038/s41598-021-01140-6)
Supplement: Supplementary file 16 — Supplementary Table 6. [file 41598_2021_1140_MOESM16_ESM.xlsx]

## Sheet: GO
ONTOLOGY	ID	Description	GeneRatio	BgRatio	pvalue	p.adjust	qvalue	geneID	Count
BP	GO:0034308	primary alcohol metabolic process	9/199	85/18670	3.0327e-07	0.00083096	0.000775733	ADH5/ALDH3A2/ALDH2/SULT1A3/RDH11/IGF1/DGKQ/NAAA/CYP1B1	9
BP	GO:0006066	alcohol metabolic process	15/199	364/18670	8.83249e-06	0.0106806	0.00997073	ADH5/ALDH3A2/ALDH2/EPHX2/MTMR2/ACADL/SULT1A3/RDH11/IGF1/ACAT2/VDR/DGKQ/IDI1/NAAA/CYP1B1	15
BP	GO:0010273	detoxification of copper ion	4/199	15/18670	1.55921e-05	0.0106806	0.00997073	MT1G/MT1F/MT1M/MT1X	4
BP	GO:1990169	stress response to copper ion	4/199	15/18670	1.55921e-05	0.0106806	0.00997073	MT1G/MT1F/MT1M/MT1X	4
BP	GO:0061687	detoxification of inorganic compound	4/199	17/18670	2.67353e-05	0.0109272	0.0102009	MT1G/MT1F/MT1M/MT1X	4
BP	GO:0097501	stress response to metal ion	4/199	17/18670	2.67353e-05	0.0109272	0.0102009	MT1G/MT1F/MT1M/MT1X	4
BP	GO:0031589	cell-substrate adhesion	14/199	354/18670	2.79161e-05	0.0109272	0.0102009	EMP2/PTN/NRP1/THY1/ONECUT2/LAMC3/PPFIA2/CDK6/GCNT2/ITGA11/RCC2/COL1A1/PARVG/TBCD	14
BP	GO:0071294	cellular response to zinc ion	4/199	23/18670	9.46093e-05	0.0324037	0.0302501	MT1G/MT1F/MT1M/MT1X	4
BP	GO:0010810	regulation of cell-substrate adhesion	10/199	215/18670	0.000107208	0.0326388	0.0304695	EMP2/PTN/NRP1/THY1/ONECUT2/CDK6/GCNT2/RCC2/COL1A1/TBCD	10
BP	GO:0006720	isoprenoid metabolic process	8/199	139/18670	0.000123748	0.0339071	0.0316536	ADH5/ALDH3A2/AGRN/RDH11/SDC1/IDI1/CYP1B1/SCPEP1	8
BP	GO:0016101	diterpenoid metabolic process	7/199	110/18670	0.000177229	0.044146	0.041212	ADH5/ALDH3A2/AGRN/RDH11/SDC1/CYP1B1/SCPEP1	7
BP	GO:0071280	cellular response to copper ion	4/199	29/18670	0.000241383	0.0473957	0.0442457	MT1G/MT1F/MT1M/MT1X	4
BP	GO:0030258	lipid modification	10/199	238/18670	0.000244964	0.0473957	0.0442457	ALDH3A2/EPHX2/SOCS2/MTMR2/ACADL/SCP2/ACAT2/DGKQ/PIK3C3/AUH	10
BP	GO:0044262	cellular carbohydrate metabolic process	11/199	286/18670	0.000259331	0.0473957	0.0442457	AGL/MTMR2/GNE/IGF1/PCDH12/DGKQ/KAT2B/DYRK2/IGFBP3/PASK/SLC45A3	11
BP	GO:0010906	regulation of glucose metabolic process	7/199	117/18670	0.000259465	0.0473957	0.0442457	IGF1/DGKQ/KAT2B/DYRK2/IGFBP3/PASK/SLC45A3	7

## Sheet: KEGG
ID	Description	GeneRatio	BgRatio	pvalue	p.adjust	qvalue	Count
hsa00071	Fatty acid degradation	5/93	43/8108	0.000121555	0.0195314	0.018275	5
hsa00280	Valine, leucine and isoleucine degradation	5/93	48/8108	0.000206681	0.0195314	0.018275	5
hsa04978	Mineral absorption	5/93	60/8108	0.000591624	0.0372723	0.0348747	5
hsa00380	Tryptophan metabolism	4/93	42/8108	0.00130102	0.0614732	0.0575188	4
hsa00620	Pyruvate metabolism	4/93	47/8108	0.00198474	0.0750231	0.0701971	4
