# Supplementary material for: Metabolic characterization and metabolism-score of tumor to predict the prognosis in prostate cancer
Source: Sci Rep. 2021 Nov 18;11:22486. doi: 10.1038/s41598-021-01140-6 (PMC8602249; doi:10.1038/s41598-021-01140-6)
Supplement: Supplementary file 17 — Supplementary Table 7. [file 41598_2021_1140_MOESM17_ESM.xlsx]

## Sheet: Sheet1
Coefficient	PCA1	PCA2
DPP4	-0.0779757	-0.131206
MYT1	-0.0455745	0.0558402
ADH5	-0.0660121	-0.0427248
AZGP1	-0.0990613	-0.121261
MYBPC1	-0.0781964	-0.152187
SH3BGRL	-0.0835092	-0.0436052
BCAS1	-0.0693964	-0.0755252
HERPUD1	-0.0786082	-0.0387488
ALDH3A2	-0.080469	-0.0452797
NOTCH3	-0.0668946	0.0944708
SLC15A2	-0.0661168	-0.0946168
NCAPD3	-0.0797502	-0.176757
FAM102A	-0.0666196	0.0614968
TCF3	-0.0665255	0.0648258
MSMB	-0.099678	-0.139902
MT1G	-0.0917568	-0.186459
FAM83H	-0.0763762	0.0716631
SH3BGRL2	-0.0739917	-0.0661202
B4GALNT4	-0.0584382	0.0999936
LZTS1	-0.054522	0.0539574
ACPP	-0.1129	-0.0979843
CDR2L	-0.0637189	0.0904503
ANXA4	-0.0633918	-0.0215882
MMP11	-0.0557888	0.088784
C17orf53	-0.0446416	0.0467805
ELK1	-0.0658221	0.0581672
ZHX3	-0.0585987	0.0523611
FAM3B	-0.0775791	-0.147692
KLHL35	-0.0539022	0.0640142
GLB1L3	-0.0657594	-0.119365
AGL	-0.0647586	-0.0326546
ARHGDIG	-0.0577882	0.0817253
ALDH2	-0.0829459	-0.0441378
TTYH3	-0.0761295	0.0796067
TROAP	-0.0528919	0.0698325
EPHX2	-0.0691696	-0.0423956
FKBP5	-0.0835552	-0.0310599
CDC20	-0.0562092	0.0832315
TMEM132A	-0.0615415	0.0954752
EMP2	-0.0737087	-0.0163804
CLN5	-0.0604412	-0.0167991
AGRN	-0.0680984	0.0771049
SOCS2	-0.0781166	-0.051913
HSF2BP	-0.0555237	0.0469488
MTMR2	-0.0672852	-0.0208711
CD38	-0.0651275	-0.120541
PTN	-0.067459	-0.0615799
LGALS3	-0.0678362	-0.0223016
POLD1	-0.0572412	0.0599438
RAB27A	-0.0698297	-0.0927761
SLC2A12	-0.075539	-0.093045
ACADL	-0.0591128	-0.0918823
ESRRG	-0.051376	-0.0271131
GNE	-0.0747627	-0.0361437
DOCK6	-0.0601228	0.0596698
HOMER3	-0.0619458	0.066267
EAF2	-0.0545365	-0.0628241
C11orf54	-0.0686348	-0.0284706
FMO5	-0.0523269	-0.0695845
ADHFE1	-0.0720042	-0.0485773
MAPK8IP3	-0.0650715	0.0596263
SEMA3C	-0.0710852	-0.0522832
SULT1A3	-0.0483917	0.0413625
NRP1	-0.0686339	0.0831976
RDH11	-0.111061	-0.0615874
PGM3	-0.0739014	-0.0261233
SCP2	-0.0711739	-0.0205583
LIG1	-0.0529617	0.0526028
AKAP7	-0.0545272	-0.0564871
IGF1	-0.0714574	-0.0424602
MGAT3	-0.0457349	0.0399068
ORAI2	-0.0595887	0.0557449
ACAT2	-0.0682365	-0.0461268
CYTH3	-0.0642292	0.0704187
RAB27B	-0.0703781	-0.0385342
VDR	-0.0517289	0.0587802
PAK1IP1	-0.0741358	-0.0829471
TPD52L2	-0.0854628	0.0594793
MCFD2	-0.0721793	-0.0122178
YIPF1	-0.0845645	-0.0340742
CHRNA2	-0.0765162	-0.0760143
STAMBP	-0.0667256	-0.00761443
NKX2-1	-0.0498484	0.067155
PLEKHN1	-0.0667996	0.0726686
ARMCX1	-0.0654159	-0.0360973
MT1F	-0.0944736	-0.0878391
TNFSF10	-0.0828767	-0.0295061
PCCA	-0.0677949	-0.02694
ARFGAP1	-0.0656861	0.0568065
STYK1	-0.0541633	-0.0386383
TMEM87B	-0.0712426	-0.0217615
ANTXR2	-0.0808173	-0.0636888
PCDH12	-0.0610811	0.0544164
LIFR	-0.0714812	-0.0633294
CRIP2	-0.0769382	0.11317
GPT2	-0.0759798	-0.0202647
SDC1	-0.0633201	0.0768105
THY1	-0.064418	0.0875262
ANO4	-0.0468234	-0.040689
GSC	-0.0559227	0.0693278
VASN	-0.0722947	0.0892307
SBF1	-0.0659058	0.060433
GLIPR2	-0.0798603	-0.0241196
PRR14	-0.075362	0.0642861
KHDRBS3	-0.0572672	0.122447
SNAPC4	-0.0673058	0.0673908
ZNF324B	-0.0547604	0.0478241
ONECUT2	-0.042327	0.0707498
DERA	-0.0554795	-0.0154349
PAGE4	-0.0615804	-0.0631488
MYBL2	-0.0527971	0.0737877
CPE	-0.0887183	-0.0609598
TMEM220	-0.0739057	-0.0498463
FBXO33	-0.0592715	-0.0133211
PALMD	-0.0533535	-0.030983
LAMC3	-0.0561829	0.077419
OVOL1	-0.0488229	0.0601568
CD276	-0.0710034	0.0749451
FAM129A	-0.0886887	-0.0370452
DGKQ	-0.0593234	0.0636109
SAMD1	-0.073403	0.0698735
ADAMTSL2	-0.0545594	0.070874
ZNF467	-0.0637831	0.101432
DBN1	-0.0714211	0.0794899
ZNF707	-0.0557381	0.0507541
WDR90	-0.0612706	0.0628995
ANPEP	-0.0742243	-0.176827
KLK4	-0.103873	-0.0362287
NCLN	-0.0748813	0.0622423
PPFIA2	-0.0466122	0.0852338
STAB1	-0.0624703	0.0615483
MAP1LC3B	-0.0676524	-0.0132484
IDI1	-0.0584416	-0.0630801
C4orf48	-0.0635467	0.105079
TSPAN6	-0.0869068	-0.0131745
CABLES2	-0.0590642	0.0515439
MEX3B	-0.0493733	0.0567177
NAAA	-0.0751132	-0.0170993
PNPLA6	-0.0753325	0.0640103
NKAIN4	-0.0426965	0.0379925
KAT2B	-0.0564419	-0.0318134
VASH1	-0.0588638	0.0633361
DYRK2	-0.0598344	0.0524494
GREB1	-0.0702563	-0.0607878
MT1M	-0.0778258	-0.0741173
CDK6	-0.057666	-0.0452298
SCIN	-0.0508026	-0.0920376
CYP1B1	-0.0760478	-0.042694
PHYHD1	-0.0722015	-0.0481678
PEBP4	-0.0631801	-0.0716606
GLOD4	-0.0811635	-0.0211075
PIK3C3	-0.0547892	-0.00683149
VGLL3	-0.0569337	-0.163817
GCNT2	-0.0702383	-0.0701961
SCPEP1	-0.0747077	-0.0141991
INTS1	-0.0699891	0.0616637
CRLS1	-0.0734612	-0.0355385
RAB3IL1	-0.0654637	0.0749135
CRNKL1	-0.0670546	-0.0111852
SMPDL3A	-0.0573353	-0.0322238
RBM47	-0.0860376	-0.00467999
CDON	-0.0555394	0.060211
PTK7	-0.0682382	0.0886396
IGFBP3	-0.0745668	0.083031
PTK6	-0.0535477	0.125873
PASK	-0.0575747	-0.0172752
ATAD1	-0.0652402	-0.0382421
MT1X	-0.0937158	-0.0466466
DMXL1	-0.0819378	-0.0672932
UFM1	-0.0844408	-0.0156963
AUH	-0.0664748	-0.0335061
SUSD2	-0.0603314	0.0687165
IL1R1	-0.0740687	-0.0439979
AFF3	-0.0714133	-0.0863218
PPP1R14B	-0.0790892	0.0763116
LSAMP	-0.0572891	-0.0566735
ITGA11	-0.0579223	0.0880546
RAB11FIP3	-0.0718008	0.0609966
TIGD5	-0.0649666	0.0670172
MPHOSPH6	-0.0648233	-0.0153485
LPAR3	-0.0693623	-0.0978402
SVEP1	-0.0453722	0.0487618
LY6H	-0.0548952	0.0856216
LIMK1	-0.0596275	0.0563923
FMNL3	-0.0562674	0.0487257
CPEB3	-0.059958	-0.0379497
RCC2	-0.0783326	0.0709141
SLC12A7	-0.0780094	0.0647908
FOXL2	-0.0493229	0.0714967
COL1A1	-0.092199	0.11972
AP1G1	-0.0744278	-0.0123095
PARVG	-0.0543421	0.0518396
RHPN1	-0.0650157	0.0876083
ATP8B1	-0.067279	-0.0195471
DPEP1	-0.0522375	0.0631978
CTSZ	-0.0823156	0.0680426
CASP7	-0.068569	-0.0102367
TACC2	-0.0643879	-0.0069061
SLC6A8	-0.0705987	0.054325
SALL4	-0.040943	0.0590756
TBCD	-0.0691021	0.0539548
C1orf159	-0.0547675	0.052258
ABLIM2	-0.0511396	0.0554746
NAPG	-0.0627653	-0.00918451
BMF	-0.0533253	0.0513136
SBK1	-0.059637	0.0689047
WTAP	-0.0726934	-0.00645861
EXOC6	-0.051682	-0.0233703
ZBTB12	-0.0590664	0.0598409
FGD4	-0.053815	-0.0284815
TTC39A	-0.062853	-0.0112528
LPCAT1	-0.0576338	0.0579648
COG5	-0.0742178	-0.0110607
KCNAB2	-0.0596286	0.0520781
APBA2	-0.0545289	0.058589
SLC45A3	-0.116158	-0.0458338
