# Supplementary material for: Metabolic characterization and metabolism-score of tumor to predict the prognosis in prostate cancer
Source: Sci Rep. 2021 Nov 18;11:22486. doi: 10.1038/s41598-021-01140-6 (PMC8602249; doi:10.1038/s41598-021-01140-6)
Supplement: Supplementary file 18 — Supplementary Table 8. [file 41598_2021_1140_MOESM18_ESM.xlsx]

## Sheet: High metabolic score group
NAME	GS<br> follow link to MSigDB	GS DETAILS	SIZE	ES	NES	NOM p-val	FDR q-val	FWER p-val	RANK AT MAX	LEADING EDGE
KEGG_NOTCH_SIGNALING_PATHWAY	KEGG_NOTCH_SIGNALING_PATHWAY	Details ...	43	0.437715	1.64611	0.0272374	1	0.561	3859	tags=49%, list=28%, signal=68%
KEGG_ECM_RECEPTOR_INTERACTION	KEGG_ECM_RECEPTOR_INTERACTION	Details ...	79	0.56167	1.6087	0.0335306	0.864991	0.654	2122	tags=46%, list=15%, signal=54%
KEGG_AUTOIMMUNE_THYROID_DISEASE	KEGG_AUTOIMMUNE_THYROID_DISEASE	Details ...	45	0.565604	1.50566	0.0590476	1	0.849	2470	tags=40%, list=18%, signal=49%
KEGG_HEDGEHOG_SIGNALING_PATHWAY	KEGG_HEDGEHOG_SIGNALING_PATHWAY	Details ...	52	0.476366	1.45746	0.0512821	1	0.914	4825	tags=65%, list=35%, signal=100%
KEGG_BASAL_CELL_CARCINOMA	KEGG_BASAL_CELL_CARCINOMA	Details ...	50	0.460299	1.42982	0.0665362	1	0.936	4749	tags=62%, list=34%, signal=94%
KEGG_ALLOGRAFT_REJECTION	KEGG_ALLOGRAFT_REJECTION	Details ...	31	0.626073	1.41855	0.115607	1	0.944	3539	tags=61%, list=26%, signal=82%
KEGG_GRAFT_VERSUS_HOST_DISEASE	KEGG_GRAFT_VERSUS_HOST_DISEASE	Details ...	30	0.636368	1.40934	0.106796	0.901902	0.955	2816	tags=53%, list=20%, signal=67%
KEGG_INTESTINAL_IMMUNE_NETWORK_FOR_IGA_PRODUCTION	KEGG_INTESTINAL_IMMUNE_NETWORK_FOR_IGA_PRODUCTION	Details ...	40	0.596672	1.40659	0.109195	0.800386	0.957	2470	tags=52%, list=18%, signal=64%
KEGG_SYSTEMIC_LUPUS_ERYTHEMATOSUS	KEGG_SYSTEMIC_LUPUS_ERYTHEMATOSUS	Details ...	44	0.538647	1.35297	0.149905	0.932307	0.979	3595	tags=61%, list=26%, signal=83%
KEGG_ASTHMA	KEGG_ASTHMA	Details ...	23	0.596575	1.33358	0.172414	0.923369	0.984	3307	tags=65%, list=24%, signal=86%
KEGG_TGF_BETA_SIGNALING_PATHWAY	KEGG_TGF_BETA_SIGNALING_PATHWAY	Details ...	76	0.386782	1.32861	0.125	0.860536	0.987	2018	tags=25%, list=15%, signal=29%
KEGG_PRIMARY_IMMUNODEFICIENCY	KEGG_PRIMARY_IMMUNODEFICIENCY	Details ...	29	0.566876	1.32395	0.162055	0.807909	0.988	4052	tags=66%, list=29%, signal=93%
KEGG_ONE_CARBON_POOL_BY_FOLATE	KEGG_ONE_CARBON_POOL_BY_FOLATE	Details ...	16	0.439569	1.29148	0.159836	0.868837	0.994	1343	tags=25%, list=10%, signal=28%
KEGG_BASE_EXCISION_REPAIR	KEGG_BASE_EXCISION_REPAIR	Details ...	30	0.389255	1.28062	0.197239	0.84711	0.995	3206	tags=37%, list=23%, signal=48%
KEGG_AMYOTROPHIC_LATERAL_SCLEROSIS_ALS	KEGG_AMYOTROPHIC_LATERAL_SCLEROSIS_ALS	Details ...	49	0.320481	1.27561	0.127168	0.809148	0.995	3808	tags=41%, list=28%, signal=56%
KEGG_GLYCOSAMINOGLYCAN_BIOSYNTHESIS_CHONDROITIN_SULFATE	KEGG_GLYCOSAMINOGLYCAN_BIOSYNTHESIS_CHONDROITIN_SULFATE	Details ...	19	0.479448	1.26701	0.172549	0.789247	0.996	3138	tags=47%, list=23%, signal=61%
KEGG_CHEMOKINE_SIGNALING_PATHWAY	KEGG_CHEMOKINE_SIGNALING_PATHWAY	Details ...	161	0.363904	1.25832	0.166667	0.772195	0.999	2273	tags=29%, list=16%, signal=34%
KEGG_FC_GAMMA_R_MEDIATED_PHAGOCYTOSIS	KEGG_FC_GAMMA_R_MEDIATED_PHAGOCYTOSIS	Details ...	84	0.32797	1.24407	0.192843	0.777853	0.999	1655	tags=24%, list=12%, signal=27%
KEGG_LEUKOCYTE_TRANSENDOTHELIAL_MIGRATION	KEGG_LEUKOCYTE_TRANSENDOTHELIAL_MIGRATION	Details ...	102	0.354196	1.23747	0.210227	0.757781	0.999	1857	tags=26%, list=13%, signal=30%
KEGG_CELL_ADHESION_MOLECULES_CAMS	KEGG_CELL_ADHESION_MOLECULES_CAMS	Details ...	116	0.412031	1.20687	0.235887	0.820695	1	2470	tags=41%, list=18%, signal=50%
KEGG_FOCAL_ADHESION	KEGG_FOCAL_ADHESION	Details ...	188	0.335905	1.19617	0.266019	0.815126	1	2195	tags=24%, list=16%, signal=29%
KEGG_VIRAL_MYOCARDITIS	KEGG_VIRAL_MYOCARDITIS	Details ...	57	0.423006	1.18634	0.269231	0.809396	1	3381	tags=42%, list=25%, signal=56%
KEGG_NEUROACTIVE_LIGAND_RECEPTOR_INTERACTION	KEGG_NEUROACTIVE_LIGAND_RECEPTOR_INTERACTION	Details ...	251	0.360693	1.18487	0.258687	0.778193	1	5115	tags=60%, list=37%, signal=93%
KEGG_TYPE_I_DIABETES_MELLITUS	KEGG_TYPE_I_DIABETES_MELLITUS	Details ...	37	0.479042	1.18264	0.268199	0.752255	1	2470	tags=46%, list=18%, signal=56%
KEGG_ETHER_LIPID_METABOLISM	KEGG_ETHER_LIPID_METABOLISM	Details ...	23	0.398654	1.17657	0.230461	0.740559	1	3626	tags=39%, list=26%, signal=53%
KEGG_CYTOKINE_CYTOKINE_RECEPTOR_INTERACTION	KEGG_CYTOKINE_CYTOKINE_RECEPTOR_INTERACTION	Details ...	222	0.373353	1.17622	0.254902	0.713033	1	2400	tags=32%, list=17%, signal=39%
KEGG_DORSO_VENTRAL_AXIS_FORMATION	KEGG_DORSO_VENTRAL_AXIS_FORMATION	Details ...	23	0.369238	1.17495	0.265504	0.689887	1	4358	tags=48%, list=32%, signal=70%
KEGG_NATURAL_KILLER_CELL_MEDIATED_CYTOTOXICITY	KEGG_NATURAL_KILLER_CELL_MEDIATED_CYTOTOXICITY	Details ...	115	0.344085	1.17233	0.283976	0.671922	1	3719	tags=37%, list=27%, signal=50%
KEGG_SMALL_CELL_LUNG_CANCER	KEGG_SMALL_CELL_LUNG_CANCER	Details ...	81	0.292247	1.16976	0.2393	0.655265	1	2006	tags=25%, list=15%, signal=29%
KEGG_COMPLEMENT_AND_COAGULATION_CASCADES	KEGG_COMPLEMENT_AND_COAGULATION_CASCADES	Details ...	62	0.399767	1.15678	0.275926	0.665401	1	2747	tags=32%, list=20%, signal=40%
KEGG_BLADDER_CANCER	KEGG_BLADDER_CANCER	Details ...	40	0.339087	1.15538	0.264368	0.647041	1	1687	tags=23%, list=12%, signal=26%
KEGG_ANTIGEN_PROCESSING_AND_PRESENTATION	KEGG_ANTIGEN_PROCESSING_AND_PRESENTATION	Details ...	65	0.362352	1.15186	0.308738	0.635147	1	2816	tags=28%, list=20%, signal=35%
KEGG_B_CELL_RECEPTOR_SIGNALING_PATHWAY	KEGG_B_CELL_RECEPTOR_SIGNALING_PATHWAY	Details ...	64	0.331634	1.14217	0.28215	0.637558	1	1770	tags=27%, list=13%, signal=30%
KEGG_CELL_CYCLE	KEGG_CELL_CYCLE	Details ...	109	0.325765	1.14199	0.294845	0.619334	1	2970	tags=33%, list=22%, signal=42%
KEGG_MISMATCH_REPAIR	KEGG_MISMATCH_REPAIR	Details ...	22	0.412118	1.13376	0.345528	0.620622	1	1649	tags=23%, list=12%, signal=26%
KEGG_PATHOGENIC_ESCHERICHIA_COLI_INFECTION	KEGG_PATHOGENIC_ESCHERICHIA_COLI_INFECTION	Details ...	47	0.310471	1.12715	0.295276	0.617649	1	1131	tags=13%, list=8%, signal=14%
KEGG_LEISHMANIA_INFECTION	KEGG_LEISHMANIA_INFECTION	Details ...	58	0.424251	1.12224	0.318533	0.611417	1	2470	tags=41%, list=18%, signal=50%
KEGG_PATHWAYS_IN_CANCER	KEGG_PATHWAYS_IN_CANCER	Details ...	305	0.250544	1.10018	0.306931	0.643431	1	3066	tags=28%, list=22%, signal=35%
KEGG_T_CELL_RECEPTOR_SIGNALING_PATHWAY	KEGG_T_CELL_RECEPTOR_SIGNALING_PATHWAY	Details ...	97	0.301777	1.0971	0.337736	0.634014	1	2387	tags=26%, list=17%, signal=31%
KEGG_WNT_SIGNALING_PATHWAY	KEGG_WNT_SIGNALING_PATHWAY	Details ...	135	0.253455	1.08161	0.313253	0.650932	1	1420	tags=14%, list=10%, signal=16%
KEGG_TASTE_TRANSDUCTION	KEGG_TASTE_TRANSDUCTION	Details ...	36	0.377979	1.07564	0.357588	0.647668	1	5177	tags=61%, list=38%, signal=98%
KEGG_CHRONIC_MYELOID_LEUKEMIA	KEGG_CHRONIC_MYELOID_LEUKEMIA	Details ...	71	0.240132	1.06784	0.344828	0.649463	1	1687	tags=20%, list=12%, signal=22%
KEGG_APOPTOSIS	KEGG_APOPTOSIS	Details ...	81	0.256303	1.0444	0.357977	0.683993	1	3418	tags=33%, list=25%, signal=44%
KEGG_HOMOLOGOUS_RECOMBINATION	KEGG_HOMOLOGOUS_RECOMBINATION	Details ...	22	0.35462	1.03402	0.388889	0.690455	1	5286	tags=59%, list=38%, signal=96%
KEGG_AXON_GUIDANCE	KEGG_AXON_GUIDANCE	Details ...	120	0.272887	0.997299	0.448544	0.754698	1	2387	tags=30%, list=17%, signal=36%
KEGG_VEGF_SIGNALING_PATHWAY	KEGG_VEGF_SIGNALING_PATHWAY	Details ...	67	0.260103	0.996912	0.473684	0.739018	1	3719	tags=36%, list=27%, signal=49%
KEGG_MATURITY_ONSET_DIABETES_OF_THE_YOUNG	KEGG_MATURITY_ONSET_DIABETES_OF_THE_YOUNG	Details ...	21	0.386924	0.984078	0.506	0.7511	1	4102	tags=52%, list=30%, signal=74%
KEGG_TYPE_II_DIABETES_MELLITUS	KEGG_TYPE_II_DIABETES_MELLITUS	Details ...	43	0.268062	0.975241	0.493482	0.754043	1	1923	tags=23%, list=14%, signal=27%
KEGG_FC_EPSILON_RI_SIGNALING_PATHWAY	KEGG_FC_EPSILON_RI_SIGNALING_PATHWAY	Details ...	69	0.258628	0.975169	0.474576	0.738784	1	3719	tags=38%, list=27%, signal=51%
KEGG_VIBRIO_CHOLERAE_INFECTION	KEGG_VIBRIO_CHOLERAE_INFECTION	Details ...	51	0.238399	0.958998	0.51272	0.757541	1	2037	tags=18%, list=15%, signal=21%
KEGG_REGULATION_OF_ACTIN_CYTOSKELETON	KEGG_REGULATION_OF_ACTIN_CYTOSKELETON		197	0.224319	0.948309	0.50478	0.765813	1	2387	tags=22%, list=17%, signal=26%
KEGG_PRION_DISEASES	KEGG_PRION_DISEASES		34	0.314899	0.929292	0.549618	0.791962	1	2185	tags=29%, list=16%, signal=35%
KEGG_SPHINGOLIPID_METABOLISM	KEGG_SPHINGOLIPID_METABOLISM		30	0.273813	0.920402	0.596386	0.796999	1	1599	tags=20%, list=12%, signal=23%
KEGG_JAK_STAT_SIGNALING_PATHWAY	KEGG_JAK_STAT_SIGNALING_PATHWAY		141	0.236768	0.905085	0.572816	0.813936	1	3539	tags=30%, list=26%, signal=40%
KEGG_NON_SMALL_CELL_LUNG_CANCER	KEGG_NON_SMALL_CELL_LUNG_CANCER		54	0.21427	0.894416	0.575397	0.820464	1	1687	tags=19%, list=12%, signal=21%
KEGG_NOD_LIKE_RECEPTOR_SIGNALING_PATHWAY	KEGG_NOD_LIKE_RECEPTOR_SIGNALING_PATHWAY		48	0.295118	0.8924	0.601905	0.810502	1	1990	tags=21%, list=14%, signal=24%
KEGG_MELANOGENESIS	KEGG_MELANOGENESIS		94	0.231173	0.889827	0.645522	0.801368	1	4242	tags=38%, list=31%, signal=55%
KEGG_COLORECTAL_CANCER	KEGG_COLORECTAL_CANCER		61	0.220982	0.886033	0.584337	0.795195	1	1633	tags=16%, list=12%, signal=19%
KEGG_CALCIUM_SIGNALING_PATHWAY	KEGG_CALCIUM_SIGNALING_PATHWAY		163	0.240944	0.88579	0.635108	0.782089	1	4335	tags=44%, list=31%, signal=63%
KEGG_ACUTE_MYELOID_LEUKEMIA	KEGG_ACUTE_MYELOID_LEUKEMIA		54	0.22495	0.881637	0.579926	0.77729	1	2828	tags=24%, list=20%, signal=30%
KEGG_OOCYTE_MEIOSIS	KEGG_OOCYTE_MEIOSIS		100	0.211771	0.859193	0.641631	0.806935	1	2037	tags=18%, list=15%, signal=21%
KEGG_TOLL_LIKE_RECEPTOR_SIGNALING_PATHWAY	KEGG_TOLL_LIKE_RECEPTOR_SIGNALING_PATHWAY		89	0.247406	0.857001	0.659406	0.798224	1	4482	tags=42%, list=32%, signal=61%
KEGG_PROGESTERONE_MEDIATED_OOCYTE_MATURATION	KEGG_PROGESTERONE_MEDIATED_OOCYTE_MATURATION		79	0.212968	0.855448	0.669371	0.788627	1	2037	tags=22%, list=15%, signal=25%
KEGG_P53_SIGNALING_PATHWAY	KEGG_P53_SIGNALING_PATHWAY		61	0.257016	0.829835	0.719057	0.822935	1	1676	tags=20%, list=12%, signal=22%
KEGG_NEUROTROPHIN_SIGNALING_PATHWAY	KEGG_NEUROTROPHIN_SIGNALING_PATHWAY		120	0.173259	0.827656	0.721154	0.814387	1	3719	tags=28%, list=27%, signal=37%
KEGG_GNRH_SIGNALING_PATHWAY	KEGG_GNRH_SIGNALING_PATHWAY		93	0.200785	0.824151	0.75	0.808983	1	3979	tags=34%, list=29%, signal=48%
KEGG_DNA_REPLICATION	KEGG_DNA_REPLICATION		33	0.286672	0.815172	0.659836	0.812605	1	2064	tags=30%, list=15%, signal=36%
KEGG_GLYCOSAMINOGLYCAN_BIOSYNTHESIS_HEPARAN_SULFATE	KEGG_GLYCOSAMINOGLYCAN_BIOSYNTHESIS_HEPARAN_SULFATE		24	0.278877	0.809655	0.750484	0.810872	1	3138	tags=38%, list=23%, signal=48%
KEGG_AMINOACYL_TRNA_BIOSYNTHESIS	KEGG_AMINOACYL_TRNA_BIOSYNTHESIS		21	0.294235	0.775541	0.717791	0.856435	1	3612	tags=33%, list=26%, signal=45%
KEGG_LINOLEIC_ACID_METABOLISM	KEGG_LINOLEIC_ACID_METABOLISM		21	0.269093	0.714007	0.831301	0.936593	1	8	tags=5%, list=0%, signal=5%
KEGG_GALACTOSE_METABOLISM	KEGG_GALACTOSE_METABOLISM		25	0.192883	0.658059	0.916342	0.99102	1	2854	tags=28%, list=21%, signal=35%
KEGG_PORPHYRIN_AND_CHLOROPHYLL_METABOLISM	KEGG_PORPHYRIN_AND_CHLOROPHYLL_METABOLISM		26	0.234534	0.656316	0.903689	0.979129	1	2829	tags=23%, list=21%, signal=29%
KEGG_VASCULAR_SMOOTH_MUSCLE_CONTRACTION	KEGG_VASCULAR_SMOOTH_MUSCLE_CONTRACTION		101	0.177414	0.641605	0.914729	0.97946	1	4181	tags=35%, list=30%, signal=49%
KEGG_OLFACTORY_TRANSDUCTION	KEGG_OLFACTORY_TRANSDUCTION		97	0.222506	0.636234	0.909474	0.970349	1	5687	tags=52%, list=41%, signal=87%
KEGG_ALZHEIMERS_DISEASE	KEGG_ALZHEIMERS_DISEASE		134	0.151312	0.611459	0.97093	0.975732	1	809	tags=7%, list=6%, signal=7%
KEGG_THYROID_CANCER	KEGG_THYROID_CANCER		29	0.157015	0.564273	0.96371	0.987927	1	4005	tags=31%, list=29%, signal=44%
KEGG_CYTOSOLIC_DNA_SENSING_PATHWAY	KEGG_CYTOSOLIC_DNA_SENSING_PATHWAY		45	0.160297	0.517812	0.994071	0.988848	1	6443	tags=53%, list=47%, signal=100%

## Sheet: Low metabolic score group
NAME	GS<br> follow link to MSigDB	GS DETAILS	SIZE	ES	NES	NOM p-val	FDR q-val	FWER p-val	RANK AT MAX	LEADING EDGE
KEGG_FATTY_ACID_METABOLISM	KEGG_FATTY_ACID_METABOLISM	Details ...	34	-0.719108	-2.09413	0	0.0100071	0.008	1417	tags=44%, list=10%, signal=49%
KEGG_GLUTATHIONE_METABOLISM	KEGG_GLUTATHIONE_METABOLISM	Details ...	40	-0.657717	-1.97448	0.00201613	0.0211547	0.032	1957	tags=45%, list=14%, signal=52%
KEGG_VALINE_LEUCINE_AND_ISOLEUCINE_DEGRADATION	KEGG_VALINE_LEUCINE_AND_ISOLEUCINE_DEGRADATION	Details ...	40	-0.762585	-1.9545	0	0.017524	0.041	1315	tags=58%, list=10%, signal=63%
KEGG_BETA_ALANINE_METABOLISM	KEGG_BETA_ALANINE_METABOLISM	Details ...	21	-0.729444	-1.9472	0	0.0146338	0.046	436	tags=38%, list=3%, signal=39%
KEGG_PROPANOATE_METABOLISM	KEGG_PROPANOATE_METABOLISM	Details ...	29	-0.752975	-1.94237	0	0.0124233	0.049	1784	tags=59%, list=13%, signal=67%
KEGG_BUTANOATE_METABOLISM	KEGG_BUTANOATE_METABOLISM	Details ...	31	-0.702442	-1.9234	0	0.0136973	0.063	1609	tags=42%, list=12%, signal=47%
KEGG_PEROXISOME	KEGG_PEROXISOME	Details ...	69	-0.505776	-1.79303	0.00398406	0.051407	0.207	2748	tags=43%, list=20%, signal=54%
KEGG_DRUG_METABOLISM_CYTOCHROME_P450	KEGG_DRUG_METABOLISM_CYTOCHROME_P450	Details ...	47	-0.616612	-1.75133	0.00195312	0.0708688	0.281	1638	tags=36%, list=12%, signal=41%
KEGG_TERPENOID_BACKBONE_BIOSYNTHESIS	KEGG_TERPENOID_BACKBONE_BIOSYNTHESIS	Details ...	15	-0.730822	-1.68895	0.00992064	0.117974	0.45	752	tags=40%, list=5%, signal=42%
KEGG_PPAR_SIGNALING_PATHWAY	KEGG_PPAR_SIGNALING_PATHWAY	Details ...	62	-0.501321	-1.63707	0.002079	0.164195	0.595	1543	tags=27%, list=11%, signal=31%
KEGG_PYRUVATE_METABOLISM	KEGG_PYRUVATE_METABOLISM	Details ...	35	-0.518924	-1.63653	0.00803213	0.150274	0.597	1937	tags=37%, list=14%, signal=43%
KEGG_ARGININE_AND_PROLINE_METABOLISM	KEGG_ARGININE_AND_PROLINE_METABOLISM	Details ...	45	-0.4517	-1.62891	0.0102669	0.145568	0.612	951	tags=22%, list=7%, signal=24%
KEGG_RENIN_ANGIOTENSIN_SYSTEM	KEGG_RENIN_ANGIOTENSIN_SYSTEM	Details ...	16	-0.664851	-1.56936	0.0122449	0.215669	0.751	445	tags=19%, list=3%, signal=19%
KEGG_REGULATION_OF_AUTOPHAGY	KEGG_REGULATION_OF_AUTOPHAGY	Details ...	29	-0.462627	-1.53378	0.0622568	0.256917	0.818	2170	tags=31%, list=16%, signal=37%
KEGG_GLYCOSYLPHOSPHATIDYLINOSITOL_GPI_ANCHOR_BIOSYNTHESIS	KEGG_GLYCOSYLPHOSPHATIDYLINOSITOL_GPI_ANCHOR_BIOSYNTHESIS	Details ...	19	-0.595397	-1.52336	0.0337972	0.257805	0.833	3548	tags=63%, list=26%, signal=85%
KEGG_HISTIDINE_METABOLISM	KEGG_HISTIDINE_METABOLISM	Details ...	23	-0.548032	-1.51197	0.0363636	0.260234	0.854	1638	tags=39%, list=12%, signal=44%
KEGG_METABOLISM_OF_XENOBIOTICS_BY_CYTOCHROME_P450	KEGG_METABOLISM_OF_XENOBIOTICS_BY_CYTOCHROME_P450	Details ...	48	-0.513858	-1.51012	0.0247619	0.24726	0.857	1638	tags=31%, list=12%, signal=35%
KEGG_PROTEIN_EXPORT	KEGG_PROTEIN_EXPORT	Details ...	21	-0.634696	-1.50163	0.0770713	0.247063	0.869	4158	tags=76%, list=30%, signal=109%
KEGG_RIBOFLAVIN_METABOLISM	KEGG_RIBOFLAVIN_METABOLISM	Details ...	15	-0.603242	-1.50065	0.0547667	0.235145	0.87	1269	tags=40%, list=9%, signal=44%
KEGG_NICOTINATE_AND_NICOTINAMIDE_METABOLISM	KEGG_NICOTINATE_AND_NICOTINAMIDE_METABOLISM	Details ...	20	-0.546869	-1.49931	0.0336634	0.225339	0.87	598	tags=20%, list=4%, signal=21%
KEGG_ENDOCYTOSIS	KEGG_ENDOCYTOSIS	Details ...	162	-0.29954	-1.48973	0.0315126	0.227855	0.88	2613	tags=29%, list=19%, signal=35%
KEGG_LYSINE_DEGRADATION	KEGG_LYSINE_DEGRADATION	Details ...	37	-0.465116	-1.47494	0.0392927	0.239275	0.903	1424	tags=27%, list=10%, signal=30%
KEGG_SELENOAMINO_ACID_METABOLISM	KEGG_SELENOAMINO_ACID_METABOLISM	Details ...	22	-0.489435	-1.44688	0.042065	0.268702	0.937	2480	tags=36%, list=18%, signal=44%
KEGG_GLYCINE_SERINE_AND_THREONINE_METABOLISM	KEGG_GLYCINE_SERINE_AND_THREONINE_METABOLISM	Details ...	30	-0.470364	-1.41373	0.0609756	0.308765	0.964	3051	tags=50%, list=22%, signal=64%
KEGG_AMINO_SUGAR_AND_NUCLEOTIDE_SUGAR_METABOLISM	KEGG_AMINO_SUGAR_AND_NUCLEOTIDE_SUGAR_METABOLISM	Details ...	37	-0.425681	-1.40636	0.0878243	0.311012	0.97	1715	tags=30%, list=12%, signal=34%
KEGG_ALANINE_ASPARTATE_AND_GLUTAMATE_METABOLISM	KEGG_ALANINE_ASPARTATE_AND_GLUTAMATE_METABOLISM	Details ...	30	-0.42316	-1.36586	0.0796813	0.366435	0.987	951	tags=23%, list=7%, signal=25%
KEGG_MTOR_SIGNALING_PATHWAY	KEGG_MTOR_SIGNALING_PATHWAY	Details ...	42	-0.360955	-1.35194	0.0952381	0.378955	0.989	1771	tags=26%, list=13%, signal=30%
KEGG_ADHERENS_JUNCTION	KEGG_ADHERENS_JUNCTION	Details ...	66	-0.331747	-1.3297	0.15493	0.405056	0.997	2726	tags=24%, list=20%, signal=30%
KEGG_TRYPTOPHAN_METABOLISM	KEGG_TRYPTOPHAN_METABOLISM	Details ...	36	-0.421067	-1.31228	0.0783505	0.425249	0.999	326	tags=19%, list=2%, signal=20%
KEGG_SNARE_INTERACTIONS_IN_VESICULAR_TRANSPORT	KEGG_SNARE_INTERACTIONS_IN_VESICULAR_TRANSPORT	Details ...	35	-0.35724	-1.31034	0.133588	0.415426	0.999	3692	tags=49%, list=27%, signal=66%
KEGG_INOSITOL_PHOSPHATE_METABOLISM	KEGG_INOSITOL_PHOSPHATE_METABOLISM	Details ...	52	-0.336951	-1.28308	0.164	0.455945	0.999	2244	tags=31%, list=16%, signal=37%
KEGG_GLYCOLYSIS_GLUCONEOGENESIS	KEGG_GLYCOLYSIS_GLUCONEOGENESIS	Details ...	52	-0.36101	-1.25338	0.158635	0.502807	1	1784	tags=23%, list=13%, signal=26%
KEGG_N_GLYCAN_BIOSYNTHESIS	KEGG_N_GLYCAN_BIOSYNTHESIS	Details ...	39	-0.398855	-1.25213	0.236581	0.489818	1	3698	tags=51%, list=27%, signal=70%
KEGG_GLYCOSPHINGOLIPID_BIOSYNTHESIS_LACTO_AND_NEOLACTO_SERIES	KEGG_GLYCOSPHINGOLIPID_BIOSYNTHESIS_LACTO_AND_NEOLACTO_SERIES	Details ...	21	-0.420232	-1.21323	0.196226	0.560211	1	1520	tags=19%, list=11%, signal=21%
KEGG_TYROSINE_METABOLISM	KEGG_TYROSINE_METABOLISM	Details ...	34	-0.399596	-1.21189	0.19833	0.547308	1	2480	tags=38%, list=18%, signal=47%
KEGG_ARACHIDONIC_ACID_METABOLISM	KEGG_ARACHIDONIC_ACID_METABOLISM	Details ...	41	-0.402202	-1.20996	0.1639	0.536006	1	701	tags=15%, list=5%, signal=15%
KEGG_CARDIAC_MUSCLE_CONTRACTION	KEGG_CARDIAC_MUSCLE_CONTRACTION	Details ...	63	-0.376348	-1.20638	0.22479	0.528348	1	511	tags=10%, list=4%, signal=10%
KEGG_RETINOL_METABOLISM	KEGG_RETINOL_METABOLISM	Details ...	37	-0.420632	-1.19261	0.228175	0.54252	1	1340	tags=22%, list=10%, signal=24%
KEGG_DRUG_METABOLISM_OTHER_ENZYMES	KEGG_DRUG_METABOLISM_OTHER_ENZYMES	Details ...	35	-0.398192	-1.18027	0.214008	0.556405	1	797	tags=11%, list=6%, signal=12%
KEGG_STEROID_HORMONE_BIOSYNTHESIS	KEGG_STEROID_HORMONE_BIOSYNTHESIS	Details ...	38	-0.414322	-1.1755	0.231939	0.552899	1	797	tags=16%, list=6%, signal=17%
KEGG_CYSTEINE_AND_METHIONINE_METABOLISM	KEGG_CYSTEINE_AND_METHIONINE_METABOLISM	Details ...	33	-0.350691	-1.17358	0.227545	0.543261	1	791	tags=21%, list=6%, signal=22%
KEGG_HYPERTROPHIC_CARDIOMYOPATHY_HCM	KEGG_HYPERTROPHIC_CARDIOMYOPATHY_HCM	Details ...	73	-0.386029	-1.16321	0.276371	0.552324	1	562	tags=15%, list=4%, signal=16%
KEGG_BIOSYNTHESIS_OF_UNSATURATED_FATTY_ACIDS	KEGG_BIOSYNTHESIS_OF_UNSATURATED_FATTY_ACIDS	Details ...	18	-0.465559	-1.1556	0.286004	0.555241	1	3322	tags=56%, list=24%, signal=73%
KEGG_PROXIMAL_TUBULE_BICARBONATE_RECLAMATION	KEGG_PROXIMAL_TUBULE_BICARBONATE_RECLAMATION	Details ...	21	-0.424741	-1.14659	0.260355	0.562125	1	1169	tags=24%, list=8%, signal=26%
KEGG_PANTOTHENATE_AND_COA_BIOSYNTHESIS	KEGG_PANTOTHENATE_AND_COA_BIOSYNTHESIS	Details ...	15	-0.431345	-1.13034	0.2846	0.581681	1	2387	tags=27%, list=17%, signal=32%
KEGG_CITRATE_CYCLE_TCA_CYCLE	KEGG_CITRATE_CYCLE_TCA_CYCLE	Details ...	30	-0.367467	-1.12172	0.34	0.587024	1	1989	tags=33%, list=14%, signal=39%
KEGG_BASAL_TRANSCRIPTION_FACTORS	KEGG_BASAL_TRANSCRIPTION_FACTORS	Details ...	30	-0.392795	-1.11516	0.331373	0.588018	1	2865	tags=30%, list=21%, signal=38%
KEGG_GLYCEROLIPID_METABOLISM	KEGG_GLYCEROLIPID_METABOLISM	Details ...	35	-0.310018	-1.10336	0.302041	0.600114	1	807	tags=14%, list=6%, signal=15%
KEGG_RNA_DEGRADATION	KEGG_RNA_DEGRADATION	Details ...	51	-0.35415	-1.10304	0.357422	0.588306	1	3071	tags=39%, list=22%, signal=50%
KEGG_INSULIN_SIGNALING_PATHWAY	KEGG_INSULIN_SIGNALING_PATHWAY	Details ...	129	-0.22036	-1.09154	0.293139	0.599412	1	3745	tags=33%, list=27%, signal=45%
KEGG_ALDOSTERONE_REGULATED_SODIUM_REABSORPTION	KEGG_ALDOSTERONE_REGULATED_SODIUM_REABSORPTION		41	-0.34897	-1.07879	0.345756	0.612015	1	2116	tags=24%, list=15%, signal=29%
KEGG_DILATED_CARDIOMYOPATHY	KEGG_DILATED_CARDIOMYOPATHY		81	-0.34725	-1.0774	0.345188	0.602943	1	562	tags=14%, list=4%, signal=14%
KEGG_PROSTATE_CANCER	KEGG_PROSTATE_CANCER		86	-0.226088	-1.05572	0.361925	0.635583	1	3156	tags=27%, list=23%, signal=34%
KEGG_PHOSPHATIDYLINOSITOL_SIGNALING_SYSTEM	KEGG_PHOSPHATIDYLINOSITOL_SIGNALING_SYSTEM		75	-0.261546	-1.05526	0.378218	0.624548	1	2244	tags=27%, list=16%, signal=32%
KEGG_UBIQUITIN_MEDIATED_PROTEOLYSIS	KEGG_UBIQUITIN_MEDIATED_PROTEOLYSIS		119	-0.269609	-1.05357	0.416503	0.616614	1	3652	tags=39%, list=26%, signal=53%
KEGG_LYSOSOME	KEGG_LYSOSOME		111	-0.247555	-1.03635	0.396857	0.639424	1	3689	tags=32%, list=27%, signal=44%
KEGG_O_GLYCAN_BIOSYNTHESIS	KEGG_O_GLYCAN_BIOSYNTHESIS		23	-0.372183	-1.03376	0.398821	0.634191	1	844	tags=13%, list=6%, signal=14%
KEGG_GLYCOSAMINOGLYCAN_DEGRADATION	KEGG_GLYCOSAMINOGLYCAN_DEGRADATION		19	-0.342155	-1.02772	0.416842	0.635572	1	105	tags=5%, list=1%, signal=5%
KEGG_ADIPOCYTOKINE_SIGNALING_PATHWAY	KEGG_ADIPOCYTOKINE_SIGNALING_PATHWAY		57	-0.265234	-1.01649	0.451143	0.647855	1	2093	tags=19%, list=15%, signal=23%
KEGG_EPITHELIAL_CELL_SIGNALING_IN_HELICOBACTER_PYLORI_INFECTION	KEGG_EPITHELIAL_CELL_SIGNALING_IN_HELICOBACTER_PYLORI_INFECTION		59	-0.235712	-0.993135	0.436975	0.682582	1	2027	tags=17%, list=15%, signal=20%
KEGG_PANCREATIC_CANCER	KEGG_PANCREATIC_CANCER		67	-0.227907	-0.967991	0.48497	0.722511	1	1177	tags=12%, list=9%, signal=13%
KEGG_FRUCTOSE_AND_MANNOSE_METABOLISM	KEGG_FRUCTOSE_AND_MANNOSE_METABOLISM		30	-0.288116	-0.940246	0.551515	0.76827	1	3225	tags=33%, list=23%, signal=43%
KEGG_PROTEASOME	KEGG_PROTEASOME		41	-0.335479	-0.939802	0.547809	0.757038	1	4204	tags=44%, list=30%, signal=63%
KEGG_ARRHYTHMOGENIC_RIGHT_VENTRICULAR_CARDIOMYOPATHY_ARVC	KEGG_ARRHYTHMOGENIC_RIGHT_VENTRICULAR_CARDIOMYOPATHY_ARVC		69	-0.280327	-0.930007	0.529412	0.764384	1	2129	tags=20%, list=15%, signal=24%
KEGG_PARKINSONS_DISEASE	KEGG_PARKINSONS_DISEASE		91	-0.271959	-0.924841	0.514768	0.763153	1	4664	tags=45%, list=34%, signal=68%
KEGG_ENDOMETRIAL_CANCER	KEGG_ENDOMETRIAL_CANCER		51	-0.205048	-0.91676	0.554672	0.766617	1	3032	tags=25%, list=22%, signal=33%
KEGG_PENTOSE_PHOSPHATE_PATHWAY	KEGG_PENTOSE_PHOSPHATE_PATHWAY		26	-0.272047	-0.904036	0.543478	0.781222	1	1709	tags=19%, list=12%, signal=22%
KEGG_HEMATOPOIETIC_CELL_LINEAGE	KEGG_HEMATOPOIETIC_CELL_LINEAGE		75	-0.323451	-0.894747	0.573196	0.789012	1	577	tags=11%, list=4%, signal=11%
KEGG_GLIOMA	KEGG_GLIOMA		64	-0.211654	-0.89065	0.626804	0.785693	1	2221	tags=20%, list=16%, signal=24%
KEGG_PURINE_METABOLISM	KEGG_PURINE_METABOLISM		136	-0.211071	-0.879591	0.68008	0.797339	1	2165	tags=15%, list=16%, signal=17%
KEGG_GLYCEROPHOSPHOLIPID_METABOLISM	KEGG_GLYCEROPHOSPHOLIPID_METABOLISM		58	-0.206379	-0.876019	0.694845	0.793066	1	938	tags=10%, list=7%, signal=11%
KEGG_PYRIMIDINE_METABOLISM	KEGG_PYRIMIDINE_METABOLISM		86	-0.237061	-0.875311	0.626283	0.783552	1	2299	tags=16%, list=17%, signal=19%
KEGG_RENAL_CELL_CARCINOMA	KEGG_RENAL_CELL_CARCINOMA		63	-0.219256	-0.854468	0.611344	0.811397	1	1771	tags=17%, list=13%, signal=20%
KEGG_MAPK_SIGNALING_PATHWAY	KEGG_MAPK_SIGNALING_PATHWAY		242	-0.198411	-0.854326	0.72	0.800809	1	2315	tags=19%, list=17%, signal=23%
KEGG_PHENYLALANINE_METABOLISM	KEGG_PHENYLALANINE_METABOLISM		15	-0.358716	-0.849203	0.698276	0.799943	1	1638	tags=33%, list=12%, signal=38%
KEGG_STARCH_AND_SUCROSE_METABOLISM	KEGG_STARCH_AND_SUCROSE_METABOLISM		33	-0.294078	-0.843897	0.678138	0.799146	1	2173	tags=24%, list=16%, signal=29%
KEGG_OXIDATIVE_PHOSPHORYLATION	KEGG_OXIDATIVE_PHOSPHORYLATION		91	-0.249241	-0.842867	0.613306	0.790734	1	4656	tags=46%, list=34%, signal=69%
KEGG_SPLICEOSOME	KEGG_SPLICEOSOME		102	-0.235428	-0.842549	0.608187	0.7813	1	4549	tags=44%, list=33%, signal=65%
KEGG_MELANOMA	KEGG_MELANOMA		70	-0.203409	-0.797773	0.779559	0.850268	1	2720	tags=24%, list=20%, signal=30%
KEGG_VASOPRESSIN_REGULATED_WATER_REABSORPTION	KEGG_VASOPRESSIN_REGULATED_WATER_REABSORPTION		42	-0.189158	-0.79273	0.771863	0.848862	1	3692	tags=33%, list=27%, signal=45%
KEGG_ERBB_SIGNALING_PATHWAY	KEGG_ERBB_SIGNALING_PATHWAY		85	-0.169068	-0.775503	0.81289	0.868756	1	4627	tags=46%, list=34%, signal=69%
KEGG_LONG_TERM_DEPRESSION	KEGG_LONG_TERM_DEPRESSION		57	-0.199457	-0.77433	0.80117	0.860249	1	2269	tags=19%, list=16%, signal=23%
KEGG_LONG_TERM_POTENTIATION	KEGG_LONG_TERM_POTENTIATION		67	-0.173134	-0.751269	0.853432	0.886963	1	2437	tags=22%, list=18%, signal=27%
KEGG_NUCLEOTIDE_EXCISION_REPAIR	KEGG_NUCLEOTIDE_EXCISION_REPAIR		42	-0.238653	-0.741096	0.774067	0.892095	1	3911	tags=36%, list=28%, signal=50%
KEGG_NITROGEN_METABOLISM	KEGG_NITROGEN_METABOLISM		20	-0.26241	-0.720105	0.855422	0.913554	1	667	tags=15%, list=5%, signal=16%
KEGG_TIGHT_JUNCTION	KEGG_TIGHT_JUNCTION		111	-0.155122	-0.675214	0.937247	0.95834	1	3091	tags=22%, list=22%, signal=28%
KEGG_ABC_TRANSPORTERS	KEGG_ABC_TRANSPORTERS		40	-0.203985	-0.66892	0.962891	0.954434	1	1305	tags=13%, list=9%, signal=14%
KEGG_GAP_JUNCTION	KEGG_GAP_JUNCTION		80	-0.162253	-0.646415	0.977551	0.965728	1	2315	tags=19%, list=17%, signal=22%
KEGG_RNA_POLYMERASE	KEGG_RNA_POLYMERASE		25	-0.203253	-0.614563	0.909449	0.979687	1	10998	tags=100%, list=80%, signal=492%
KEGG_GLYOXYLATE_AND_DICARBOXYLATE_METABOLISM	KEGG_GLYOXYLATE_AND_DICARBOXYLATE_METABOLISM		15	-0.210564	-0.588527	0.936735	0.984598	1	1989	tags=20%, list=14%, signal=23%
KEGG_RIG_I_LIKE_RECEPTOR_SIGNALING_PATHWAY	KEGG_RIG_I_LIKE_RECEPTOR_SIGNALING_PATHWAY		60	-0.135056	-0.551225	0.988024	0.989991	1	2356	tags=15%, list=17%, signal=18%
KEGG_HUNTINGTONS_DISEASE	KEGG_HUNTINGTONS_DISEASE		149	-0.129064	-0.544438	0.983573	0.981198	1	4189	tags=31%, list=30%, signal=44%
