# Supplementary material for: Metabolic characterization and metabolism-score of tumor to predict the prognosis in prostate cancer
Source: Sci Rep. 2021 Nov 18;11:22486. doi: 10.1038/s41598-021-01140-6 (PMC8602249; doi:10.1038/s41598-021-01140-6)
Supplement: Supplementary file 19 — Supplementary Table 9. [file 41598_2021_1140_MOESM19_ESM.xlsx]

## Sheet: Univariate cox analysis
Variate	HR	HR.95L	HR.95H	pvalue
Gleason_Score (GS<=7 VS GS>7)	1.94144	1.41977	2.6548	3.25051e-05
T_stage (T1.T2 VS T3.T4)	2.04411	1.51099	2.76534	3.53494e-06
Metabolic score (continuous variable)	1.10666	1.08117	1.13275	1.52277e-17

## Sheet: Mutivariate cox analysis
Variate	HR	HR.95L	HR.95H	pvalue
Gleason_Score (GS<=7 VS GS>7)	0.995034	0.688238	1.43859	0.978882
T_stage (T1.T2 VS T3.T4)	1.46431	1.04355	2.05472	0.0273422
Metabolic score (continuous variable)	1.0971	1.06914	1.12578	1.96683e-12
